# Supplementary material for: The potential use of mass timber in mid-to high-rise construction and the associated carbon benefits in the United States
Source: PLoS One. 2024 Mar 20;19(3):e0298379. doi: 10.1371/journal.pone.0298379 (PMC10954139; doi:10.1371/journal.pone.0298379)
Supplement: S1 Data — (XLSX) [file pone.0298379.s002.xlsx]

## Sheet: Sheet1
year	id	region	ppi	cpi	concrete_ppi	treasuries_10yr	natural_gas	prime_rate	construction_wage	construction_residential_wage	construction_nonresidential_wage	const_wage_real	const_res_wage_real	const_nonres_wage_real	diesel_ppi	bldg_stock	bldg_sqft_built	bldg_built	sqft_per_bldg	gdp_real	pop	net_immig_per_1000	net_immig	d_gdp_real	d_ln_gdp_real	d_pop	d_ln_pop	d_prime_rate	d_ln_prime_rate	d_gdp_real_avg	d_prime_avg	d_ln_gdp_real_avg	d_ln_prime_avg	d_gdp_real_avg_l1	d_prime_avg_l1	d_ln_gdp_real_avg_l1	d_ln_prime_avg_l1	d_gdp_real_avg_l2	d_prime_avg_l2	d_ln_gdp_real_avg_l2	d_ln_prime_avg_l2	d_gdp_real_avg_l3	d_prime_avg_l3	d_ln_gdp_real_avg_l3	d_ln_prime_avg_l3	prime_real	d_prime_real	prime_real_avg	d_prime_real_avg
1959	1	ne	31.6667	29.15	32.275		0.13	4.4775	93.8717			296.437								3180.22	44500000	2.277	405751
1960	1	ne	31.6833	29.585	32.6		0.14	4.82083	98.42			310.637								3262.05	45000000	2.183	395328	81.825	0.0254039	487364	0.0058193	0.343333	0.0738819																	3.33958
1961	1	ne	31.575	29.9017	32.6167		0.15	4.5	103.644			328.248								3345.68	45600000	2.088	384209	83.625	0.0253126	531993	0.0057945	-0.320833	-0.0688694																	3.43533	0.0957486
1962	1	ne	31.65	30.2533	32.6667	3.94577	0.16	4.5	107.707			340.308								3550.68	46000000	1.994	372372	205	0.0594693	493543	0.0054741	0	0																	3.33079	-0.104541
1963	1	ne	31.575	30.6333	32.4167	4.00077	0.16	4.5	112.463			356.176								3705.32	46600000	1.9	359908	154.65	0.0426332	563290	0.0104103	0	0																	3.25176	-0.0790218
1964	1	ne	31.6333	31.0383	32.1333	4.18692	0.15	4.5	115.952			366.549								3918.8	47100000	1.824	350157	213.475	0.0560145	531103	0.0098	0	0																	3.18657	-0.065189
1965	1	ne	32.2667	31.5283	32.3333	4.28137	0.16	4.535	122.034			378.205								4173.43	47600000	1.748	339498	254.625	0.0629516	436970	0.0089951	0.035	0.0077477																	2.96864	-0.217935
1966	1	ne	33.3083	32.4708	32.8	4.92034	0.16	5.625	129.819			389.75								4448.73	47900000	1.673	328244	275.3	0.0638805	330523	0.0084229	1.09	0.215396																	2.67944	-0.289202
1967	1	ne	33.4	33.375	33.5667	5.07461	0.16	5.63333	138.152			413.628								4570.7	48200000	1.597	316365	121.975	0.0270488	321741	0.0079842	0.0083333	0.0014804																	2.88685	0.20741
1968	1	ne	34.2333	34.7917	34.4417	5.64154	0.16	6.3125	147.732			431.543								4795.4	48500000	1.521	304284	224.7	0.0479908	295830	0.0072174	0.679167	0.113831																	2.15542	-0.731425
1969	1	ne	35.5917	36.6833	35.8	6.65846	0.17	7.95167	164.295			461.611								4945.23	48900000	1.756	355122	149.825	0.0307653	329309	0.0060406	1.63917	0.23085																	2.6572	0.501782
1970	1	ne	36.9	38.8417	37.6667	7.36692	0.17	7.91	178.761			484.447								4954.48	49300000	1.991	408008	9.25	0.0018687	438286	0.0046844	-0.0416667	-0.0052538																	2.1929	-0.464308
1971	1	ne	38.1083	40.4833	40.475	6.1675	0.18	5.72333	194.056			509.221								5117.57	49600000	2.227	462628	163.1	0.0323895	292575	0.0035057	-2.18667	-0.323576																	1.58365	-0.609245
1972	1	ne	39.7917	41.8083	42.175	6.20827	0.19	5.24833	204.608			514.199								5386.73	49600000	2.462	517142	269.15	0.0512569	51682.1	0.002636	-0.475	-0.0866408																	2.0278	0.44415
1973	1	ne	45.025	44.425	44.225	6.84519	0.22	8.02167	218.702			485.734			14.2454					5690.85	49500000	2.697	572008	304.125	0.054922	-124019	0.0015297	2.77333	0.424236																	1.951	-0.0768044
1974	1	ne	53.4833	49.3167	50.9417	7.55846	0.3	10.7983	232.964			435.583			27.7					5660.1	49400000	2.83	605979	-30.75	-0.0054181	-76750.8	2.1e-05	2.77667	0.297246																	0.352362	-1.59864
1975	1	ne	58.4167	53.825	57.2417	7.98692	0.44	7.8625	249.228			426.639			31.2417					5648.48	49400000	2.963	640720	-11.625	-0.002056	-765.52	-0.0010052	-2.93583	-0.317287																	-0.885095	-1.23746
1976	1	ne	61.1333	56.9333	60.4833	7.6197	0.58	6.84	266.376			435.729			34.1417					5952.82	49400000	3.097	676318	304.35	0.0524803	-51756.6	-0.0012341	-1.0225	-0.139317																	1.22571	2.1108
1977	1	ne	64.875	60.6167	64.3917	7.42068	0.79	6.82417	278.853			429.83			38.475					6228.1	49300000	3.23	712647	275.275	0.0452054	-83639.6	-0.0008602	-0.0158333	-0.0023175																	0.555278	-0.670427
1978	1	ne	69.9417	65.2417	71.8667	8.40923	0.91	9.05667	300.465			429.594			39.75					6572.82	49200000	3.363	750019	344.725	0.0538724	-62302.7	-0.000412	2.2325	0.283031																	1.70382	1.14854
1979	1	ne	78.725	72.5833	81.9583	9.44077	1.18	12.6658	325.384			413.317			57.1	698		6.86275		6780.95	49200000	3.266	736680	208.125	0.0311735	-27680.8	-7.25e-05	3.60917	0.335407	224.17	0.3735	0.0361351	0.0319033	176.395	0.207	0.0288168	0.024271	168.275	0.315167	0.0290267	0.0525119	167.05	0.223333	0.030237	0.0356473	2.00213	0.29831	0.825701	0.0085226
1980	1	ne	89.8083	82.3833	91.975	11.4338	1.59	15.2658	350.836			390.649			85.8333					6763.5	49200000	3.169	722729	-17.45	-0.0025767	5880.86	0.0006428	2.6	0.186709																	2.60105	0.598918
1981	1	ne	98.0333	90.9333	97.7667	13.8933	1.98	18.87	382.178			389.845			104.983					6935.15	49300000	3.073	707672	171.65	0.0250622	78154.2	0.0013733	3.60417	0.211956																	8.99565	6.3946
1982	1	ne	100.017	96.5333	99.9917	13.0465	2.46	14.8608	409.668			409.6			99.9917					6810.12	49400000	2.976	691800	-125.025	-0.0181922	116201	0.0020447	-4.00917	-0.238844																	8.88466	-0.110992
1983	1	ne	101.25	99.5833	101.417	11.0922	2.59	10.7942	426.383			421.119			87.95	671	206.5	3.5	59	7122.3	49600000	2.879	675276	312.175	0.0448202	194910	0.0027332	-4.06667	-0.319723	85.3375	-0.467917	0.0122784	-0.0399756	59.325	1.45104	0.0088667	0.123807	176.762	3.01146	0.0268828	0.254276	202.669	2.10646	0.0319187	0.200707	7.68352	-1.20114	7.04122	1.42035
1984	1	ne	103.675	103.933	103.95	12.4535	2.66	12.0425	440.541			424.925			86.3333					7637.7	49800000	2.85	674337	515.4	0.0698658	169809	0.0034237	1.24833	0.109436																	7.76701	0.0834923
1985	1	ne	103.15	107.6	107.458	10.6331	2.51	9.93333	447.827			434.151			81.2167					7956.18	49900000	2.821	673513	318.475	0.0408518	170026	0.0038795	-2.10917	-0.192546																	6.46624	-1.30078
1986	1	ne	100.167	109.692	109.2	7.69481	1.94	8.3325	450.462			449.713			48.5583	663	201	14	14.3571	8231.65	50200000	2.792	672702	275.475	0.0340381	213064	0.0040131	-1.60083	-0.175733	369.783	-0.820556	0.0482519	-0.0862808	382.017	-1.6425	0.051846	-0.134278	234.183	-2.27583	0.0321646	-0.14971	119.6	-1.49056	0.0172301	-0.115537	6.40723	-0.0590105	6.88016	-0.425432
1987	1	ne	102.808	113.617	109.375	8.37327	1.67	8.20333	463.329			450.673			55.4					8516.42	50400000	2.763	671728	284.775	0.0340102	249764	0.0039921	-0.129167	-0.015623																	4.68765	-1.71957
1988	1	ne	106.942	118.275	109.958	8.84352	1.69	9.315	477.746			446.735			49.7					8872.17	50600000	2.734	670832	355.75	0.0409233	241341	0.0042362	1.11167	0.127085																	5.29678	0.609126
1989	1	ne	112.242	123.942	111.192	8.49692	1.69	10.8733	496.495			442.345			58.8833	783	197.667	12.3333	16.027	9197.98	50800000	2.878	713361	325.8	0.0360634	167988	0.0045815	1.55833	0.154687	322.108	0.846944	0.036999	0.0887166	305.333	-0.206111	0.0363239	-0.0214234	292.908	-1.27972	0.0363	-0.127967	369.783	-0.820556	0.0482519	-0.0862808	6.19347	0.896694	5.39264	-0.0712506
1990	1	ne	116.292	130.658	113.492	8.55	1.71	10.0092	513.016	426.182	522.051	441.146	366.476	448.915	74.05					9371.48	51000000	3.021	757902	173.5	0.0186871	193634	0.0048141	-0.864167	-0.082812																	4.73169	-1.46178
1991	1	ne	116.533	136.167	116.608	7.86731	1.64	8.46333	519.74	421.918	539.513	446.001	362.057	462.968	65.575					9361.33	51300000	3.165	804864	-10.15	-0.0010837	261750	0.004797	-1.54583	-0.167758																	4.33395	-0.397744
1992	1	ne	117.192	140.308	117.242	7.00981	1.74	6.25167	524.237	432.795	543.416	447.333	369.305	463.698	61.8917	771	95.3333	4.66667	20.4286	9691.08	51600000	3.308	852759	329.75	0.0346185	299240	0.0047684	-2.21167	-0.302895	164.367	-1.54056	0.0174073	-0.184488	163.05	-0.283889	0.017889	-0.031961	285.017	0.601944	0.0318913	0.0663203	322.108	0.846944	0.036999	0.0887166	3.25539	-1.07856	4.10701	-0.979361
1993	1	ne	118.908	144.475	120.167	5.88786	2.04	6	538.278	442.519	550.533	452.683	372.151	462.99	60.55					9957.77	51900000	3.452	901378	266.7	0.0271483	303346	0.0049286	-0.251667	-0.0410886																	3.07359	-0.181801
1994	1	ne	120.45	148.225	124.575	7.06401	1.85	7.13833	556.712	455.557	575.999	462.193	378.212	478.206	56.0083					10358.9	52100000	4.058	1072548	401.15	0.0394948	252234	0.0050545	1.13833	0.17372																	4.57584	1.50225
1995	1	ne	124.758	152.383	129.45	6.57577	1.55	8.82917	570.131	462.734	595.991	456.988	370.904	477.716	56.95	725	115.667	7	16.5238	10637	52400000	4.663	1247089	278.05	0.0264877	239473	0.0051174	1.69083	0.212581	315.3	0.859167	0.0310436	0.115071	332.533	-0.441667	0.0337539	-0.0567546	195.433	-1.33639	0.0202277	-0.170581	164.367	-1.54056	0.0174073	-0.184488	6.06238	1.48653	4.5706	0.935662
1996	1	ne	127.683	156.858	133.233	6.43904	2.17	8.27083	586.999	468.866	615.106	459.73	367.21	481.743	69.9667					11038.2	52600000	5.269	1425846	401.275	0.0370304	233858	0.0051517	-0.558333	-0.0653254																	5.37645	-0.685923
1997	1	ne	127.6	160.525	135.958	6.35846	2.32	8.44167	608.043	496.324	631.212	476.522	388.969	494.68	64.5					11529.1	52800000	5.874	1608572	490.9	0.0435121	249033	0.0051041	0.170833	0.0204445																	6.131	0.754549
1998	1	ne	124.433	163.008	140.008	5.27519	1.96	8.35417	628.452	517.408	653.722	505.051	415.812	525.36	47.35					12045.8	53100000	6.48	1795255	516.675	0.0438395	293731	0.0050488	-0.0875	-0.0104193																	6.819	0.688
1999	1	ne	125.475	166.583	143.675	5.62305	2.19	7.99417	653.715	538.582	686.06	520.992	429.235	546.77	57.2833	686	185.75	6.75	27.5185	12623.4	53500000	5.924	1659952	577.55	0.0468321	321539	0.0049553	-0.36	-0.0440483	496.6	-0.20875	0.0428035	-0.0248371	421.725	0.303958	0.0377174	0.0393203	392.844	0.610417	0.0366312	0.0853551	336.794	0.504792	0.0325403	0.0699718	5.82473	-0.994273	6.0378	-0.0594119
2000	1	ne	132.742	172.192	147.833	6.02846	3.68	9.23333	684.866	559.726	726.769	515.939	421.666	547.506	93.2667					13138	53800000	5.368	1520283	514.675	0.0399623	295097	0.004715	1.23917	0.144108																	5.92208	0.0973514
2001	1	ne	134.192	177.042	151.7	5.02058	4	6.92167	695.178	579.265	730.793	518.048	431.67	544.589	83.4083					13263.4	54000000	4.812	1376052	125.375	0.0094976	241429	0.0042076	-2.31167	-0.288164																	4.14398	-1.77811
2002	1	ne	131.117	179.867	152.667	4.62038	2.95	4.675	711.229	596.849	754.549	542.44	455.205	575.479	77.9					13488.4	54200000	4.256	1228087	224.925	0.0168161	214220	0.0035305	-2.24667	-0.392427																	3.09193	-1.05205
2003	1	ne	138.125	184	153.575	4.01096	4.88	4.1225	725.992	612.406	784.746	525.605	443.371	568.142	100.525	761	215.75	8	26.9688	13865.5	54400000	3.7	1077132	377.175	0.0275792	152532	0.0029202	-0.5525	-0.125769	310.538	-0.967917	0.0234638	-0.165563	360.631	-0.919792	0.0282771	-0.145133	433.569	-0.38	0.0350329	-0.0496308	524.95	0.240625	0.0435365	0.0275212	1.85051	-1.24142	3.75212	-0.993556
2004	1	ne	146.675	188.908	161.175	4.27405	5.46	4.34167	734.813	630.583	793.297	500.981	429.919	540.853	128.2					14399.7	54400000	3.679	1080961	534.15	0.0378001	66071.7	0.0025673	0.219167	0.0517985																	1.70905	-0.141454
2005	1	ne	157.4	195.267	177.175	4.29195	7.33	6.18667	749.048	639.203	817.625	475.888	406.101	519.457	189.092					14901.2	54500000	3.658	1084917	501.575	0.0342395	44090.3	0.0025482	1.845	0.354138																	2.87624	1.16719
2006	1	ne	164.75	201.558	195.125	4.79289	6.39	7.9575	780.674	682.122	854.542	473.854	414.035	518.69	216.95					15315.9	54600000	3.637	1089087	414.675	0.027448	93639.6	0.0026436	1.77083	0.251718																	4.78623	1.90999
2007	1	ne	172.658	207.344	203.525	4.63519	6.25	8.05	815.217	690.904	894.673	472.156	400.157	518.175	235.483		125.25	9.25	13.5405	15623.9	54700000	3.616	1093124	307.95	0.0199071	165105	0.0028572	0.0925	0.0115572	439.587	0.981875	0.0298487	0.167303	456.894	0.820625	0.0317667	0.132971	409.456	-0.18375	0.0291087	-0.028065	315.406	-1.22292	0.0229233	-0.18864	5.21988	0.433647	3.64785	0.842343
2008	1	ne	189.592	215.254	210.625	3.68077	7.97	5.0875	842.09	706.71	913.707	444.16	372.754	481.934	324.875					15643	55000000	3.595	1096820	19.1	0.0012217	235520	0.0032043	-2.9625	-0.458886																	1.34352	-3.87636
2009	1	ne	172.5	214.565	213.975	3.24	3.67	3.25	851.539	708.283	956.004	493.646	410.599	554.205	180.55					15236.3	55200000	3.506	1078893	-406.7	-0.0263428	253571	0.0034943	-1.8375	-0.448132																	3.57087	2.22736
2010	1	ne	184.733	218.076	210.608	3.22951	4.48	3.25	890.272	715.878	988.367	481.923	387.519	535.023	232.908		180.6	7.6	23.7632	15649	55500000	3.417	1059850	412.725	0.0267279	237191	0.0035572	0	0	8.375	-1.6	0.0005356	-0.302339	-26.55	-1.56917	-0.001738	-0.298487	247.242	-0.366389	0.0161923	-0.0652033	408.067	1.23611	0.0271982	0.205805	1.62668	-1.94419	2.18036	-1.54977
2011	1	ne	201.05	224.923	210.85	2.79632	3.95	3.25	919.907	712.156	1012.88	457.551	354.218	503.793	316.217					15891.5	55700000	3.329	1040109	242.525	0.0153789	203528	0.0033226	0	0																	0.158627	-1.46805
2012	1	ne	202.158	229.586	215.033	1.80096	2.66	3.25	940.923	733.359	1029.32	465.438	362.765	509.164	326.125	805	180.6	7.6	23.7632	16254	55800000	3.24	1019601	362.45	0.0225515	159303	0.0027695	0	0	302.488	0	0.0189652	0	327.625	0	0.0210534	0	3.0125	-0.91875	0.0001925	-0.224066	-193.8	-2.4	-0.0125605	-0.453509	1.19801	1.03938	0.678317	-1.89297
2013	1	ne	203.408	232.952	221.017	2.34481		3.25	957.543	772.768	1032.02	470.749	379.909	507.363	317.675					16553.3	55900000	3.151	998644	299.375	0.018251	122457	0.0021458	0	0																	1.79467	0.596663
2014	1	ne	205.317	236.715	230.267	2.5475		3.25	975.336	795.261	1060.71	475.04	387.334	516.62	299.6					16932	56000000	3.107	991966	378.675	0.0226183	79436.6	0.0015945	0	0																	1.64745	-0.147224
2015	1	ne	190.442	237.002	239.375	2.13808		3.26	996.761	822.21	1080.33	523.394	431.738	567.274	181.383					17390.3	56100000	3.062	984782	458.275	0.0267058	24028.8	0.0011711	0.01	0.0030722																	3.13894	1.49149
2016	1	ne	185.375	240.005	246.992	1.85468		3.51167	1030.33	846.419	1120.33	555.81	456.598	604.359	143.45					17680.3	56100000	3.018	977374	290	0.0165384	12208.8	0.0005741	0.251667	0.0743636																	2.25227	-0.886666
2017	1	ne	193.533	245.136	254.142	2.32942		4.09667	1060.42	853.758	1157.44	547.928	441.143	598.057	185.633					18079.1	56100000	2.973	968911	398.775	0.0223042	23078.7	0.0003643	0.585	0.154083																	1.9817	-0.270566
2018	1	ne	201.95	251.102	263.658	2.91		4.90417	1107.01	899.965	1210.83	548.16	445.637	599.567	247.325	793	126.333	6.55556	19.2712	18606.8	56100000	2.929	960507	527.725	0.0287719	38412.9	0.0001945	0.8075	0.179912	392.137	0.275694	0.0225316	0.0685717	364.592	0.141111	0.0214949	0.0385864	338.55	0.0436111	0.0203407	0.012906	359.004	0.0016667	0.0220389	0.000512	2.49922	0.517519	2.21904	0.216869
2019	1	ne	199.842	255.653	271.692	2.14615		5.2825	1134.46	944.408	1252.14	567.681	472.578	626.568	221.342					19032.7		2.893		425.875	0.0226301		0.0001793	0.378333	0.0743143																	3.48661	0.98739
2020	1	ne	194.375	258.844	279.125	0.902885		3.54417	1145.13	966.745	1268.37	589.133	497.361	652.538	175.658					18384.7		2.857		-647.975	-0.0346384		0.0002518	-1.73833	-0.399096																	2.30352	-1.18309
2021	1	ne						3.25												19296.4		2.82		911.7	0.0483998		0.0003433	-0.294167	-0.0866481
2022	1	ne
2023	1	ne
2024	1	ne
2025	1	ne
2026	1	ne
2027	1	ne
2028	1	ne
2029	1	ne
2030	1	ne
2031	1	ne
2032	1	ne
2033	1	ne
2034	1	ne
2035	1	ne
2036	1	ne
2037	1	ne
2038	1	ne
2039	1	ne
2040	1	ne
2041	1	ne
2042	1	ne
2043	1	ne
2044	1	ne
2045	1	ne
2046	1	ne
2047	1	ne
2048	1	ne
2049	1	ne
2050	1	ne
2051	1	ne
2052	1	ne
2053	1	ne
2054	1	ne
2055	1	ne
2056	1	ne
2057	1	ne
2058	1	ne
2059	1	ne
2060	1	ne
2061	1	ne
2062	1	ne
2063	1	ne
2064	1	ne
2065	1	ne
2066	1	ne
2067	1	ne
2068	1	ne
2069	1	ne
2070	1	ne
1959	2	mw	31.6667	29.15	32.275		0.13	4.4775	93.8717			296.437								3180.22	51300000	2.277	405751
1960	2	mw	31.6833	29.585	32.6		0.14	4.82083	98.42			310.637								3262.05	51900000	2.183	395328	81.825	0.0254039	546571	0.0046215																			3.33958
1961	2	mw	31.575	29.9017	32.6167		0.15	4.5	103.644			328.248								3345.68	52300000	2.088	384209	83.625	0.0253126	444349	0.0049019	0.343333	0.0738819																	3.43533	0.0957486
1962	2	mw	31.65	30.2533	32.6667	3.94577	0.16	4.5	107.707			340.308								3550.68	52800000	1.994	372372	205	0.0594693	431634	0.0050716	-0.320833	-0.0688694																	3.33079	-0.104541
1963	2	mw	31.575	30.6333	32.4167	4.00077	0.16	4.5	112.463			356.176								3705.32	53300000	1.9	359908	154.65	0.0426332	523480	0.0098534	0	0																	3.25176	-0.0790218
1964	2	mw	31.6333	31.0383	32.1333	4.18692	0.15	4.5	115.952			366.549								3918.8	53900000	1.824	350157	213.475	0.0560145	577779	0.0094547	0	0																	3.18657	-0.065189
1965	2	mw	32.2667	31.5283	32.3333	4.28137	0.16	4.535	122.034			378.205								4173.43	54500000	1.748	339498	254.625	0.0629516	586177	0.0092678	0	0																	2.96864	-0.217935
1966	2	mw	33.3083	32.4708	32.8	4.92034	0.16	5.625	129.819			389.75								4448.73	55000000	1.673	328244	275.3	0.0638805	553380	0.0092831	0.035	0.0077477																	2.67944	-0.289202
1967	2	mw	33.4	33.375	33.5667	5.07461	0.16	5.63333	138.152			413.628								4570.7	55400000	1.597	316365	121.975	0.0270488	432434	0.0091705	1.09	0.215396																	2.88685	0.20741
1968	2	mw	34.2333	34.7917	34.4417	5.64154	0.16	6.3125	147.732			431.543								4795.4	55800000	1.521	304284	224.7	0.0479908	407114	0.0085716	0.0083333	0.0014804																	2.15542	-0.731425
1969	2	mw	35.5917	36.6833	35.8	6.65846	0.17	7.95167	164.295			461.611								4945.23	56300000	1.756	355122	149.825	0.0307653	469881	0.0076504	0.679167	0.113831																	2.6572	0.501782
1970	2	mw	36.9	38.8417	37.6667	7.36692	0.17	7.91	178.761			484.447								4954.48	56800000	1.991	408008	9.25	0.0018687	512752	0.0066185	1.63917	0.23085																	2.1929	-0.464308
1971	2	mw	38.1083	40.4833	40.475	6.1675	0.18	5.72333	194.056			509.221								5117.57	57200000	2.227	462628	163.1	0.0323895	376089	0.0058327	-0.0416667	-0.0052538																	1.58365	-0.609245
1972	2	mw	39.7917	41.8083	42.175	6.20827	0.19	5.24833	204.608			514.199								5386.73	57500000	2.462	517142	269.15	0.0512569	251678	0.0051918	-2.18667	-0.323576																	2.0278	0.44415
1973	2	mw	45.025	44.425	44.225	6.84519	0.22	8.02167	218.702			485.734			14.2454					5690.85	57600000	2.697	572008	304.125	0.054922	167466	0.0045471	-0.475	-0.0866408																	1.951	-0.0768044
1974	2	mw	53.4833	49.3167	50.9417	7.55846	0.3	10.7983	232.964			435.583			27.7					5660.1	57800000	2.83	605979	-30.75	-0.0054181	135792	0.0038662	2.77333	0.424236																	0.352362	-1.59864
1975	2	mw	58.4167	53.825	57.2417	7.98692	0.44	7.8625	249.228			426.639			31.2417					5648.48	57900000	2.963	640720	-11.625	-0.002056	163110	0.0034466	2.77667	0.297246																	-0.885095	-1.23746
1976	2	mw	61.1333	56.9333	60.4833	7.6197	0.58	6.84	266.376			435.729			34.1417					5952.82	58100000	3.097	676318	304.35	0.0524803	221151	0.0032539	-2.93583	-0.317287																	1.22571	2.1108
1977	2	mw	64.875	60.6167	64.3917	7.42068	0.79	6.82417	278.853			429.83			38.475					6228.1	58400000	3.23	712647	275.275	0.0452054	246229	0.0031395	-1.0225	-0.139317																	0.555278	-0.670427
1978	2	mw	69.9417	65.2417	71.8667	8.40923	0.91	9.05667	300.465			429.594			39.75					6572.82	58600000	3.363	750019	344.725	0.0538724	210978	0.0026989	-0.0158333	-0.0023175																	1.70382	1.14854
1979	2	mw	78.725	72.5833	81.9583	9.44077	1.18	12.6658	325.384			413.317			57.1	1246		26.2032		6780.95	58800000	3.266	736680	208.125	0.0311735	178373	0.0020123	2.2325	0.283031	224.17	0.207	0.0361351	0.024271	176.395	0.315167	0.0288168	0.0525119	168.275	0.223333	0.0290267	0.0356473	167.05	-0.0095	0.030237	-0.0012046	2.00213	0.29831	0.825701	0.0085226
1980	2	mw	89.8083	82.3833	91.975	11.4338	1.59	15.2658	350.836			390.649			85.8333					6763.5	58900000	3.169	722729	-17.45	-0.0025767	124805	0.0014076	3.60917	0.335407																	2.60105	0.598918
1981	2	mw	98.0333	90.9333	97.7667	13.8933	1.98	18.87	382.178			389.845			104.983					6935.15	58900000	3.073	707672	171.65	0.0250622	-41221.1	0.0009747	2.6	0.186709																	8.99565	6.3946
1982	2	mw	100.017	96.5333	99.9917	13.0465	2.46	14.8608	409.668			409.6			99.9917					6810.12	58700000	2.976	691800	-125.025	-0.0181922	-114792	0.0005531	3.60417	0.211956																	8.88466	-0.110992
1983	2	mw	101.25	99.5833	101.417	11.0922	2.59	10.7942	426.383			421.119			87.95	1209	243	8.25	29.4546	7122.3	58700000	2.879	675276	312.175	0.0448202	-26515.2	0.0003185	-4.00917	-0.238844	85.3375	1.45104	0.0122784	0.123807	59.325	3.01146	0.0088667	0.254276	176.762	2.10646	0.0268828	0.200707	202.669	1.20083	0.0319187	0.119201	7.68352	-1.20114	7.04122	1.42035
1984	2	mw	103.675	103.933	103.95	12.4535	2.66	12.0425	440.541			424.925			86.3333					7637.7	58800000	2.85	674337	515.4	0.0698658	69145.6	0.0004883	-4.06667	-0.319723																	7.76701	0.0834923
1985	2	mw	103.15	107.6	107.458	10.6331	2.51	9.93333	447.827			434.151			81.2167					7956.18	58800000	2.821	673513	318.475	0.0408518	38277.1	0.0011406	1.24833	0.109436																	6.46624	-1.30078
1986	2	mw	100.167	109.692	109.2	7.69481	1.94	8.3325	450.462			449.713			48.5583	1096	468	23.3333	20.0571	8231.65	58900000	2.792	672702	275.475	0.0340381	81205.6	0.0020313	-2.10917	-0.192546	369.783	-1.6425	0.0482519	-0.134278	382.017	-2.27583	0.051846	-0.14971	234.183	-1.49056	0.0321646	-0.115537	119.6	0.731667	0.0172301	0.0532737	6.40723	-0.0590105	6.88016	-0.425432
1987	2	mw	102.808	113.617	109.375	8.37327	1.67	8.20333	463.329			450.673			55.4					8516.42	59100000	2.763	671728	284.775	0.0340102	194815	0.0030727	-1.60083	-0.175733																	4.68765	-1.71957
1988	2	mw	106.942	118.275	109.958	8.84352	1.69	9.315	477.746			446.735			49.7					8872.17	59300000	2.734	670832	355.75	0.0409233	227950	0.0042553	-0.129167	-0.015623																	5.29678	0.609126
1989	2	mw	112.242	123.942	111.192	8.49692	1.69	10.8733	496.495			442.345			58.8833	1046	233.333	15.3333	15.2174	9197.98	59600000	2.878	713361	325.8	0.0360634	253809	0.0055256	1.11167	0.127085	322.108	-0.206111	0.036999	-0.0214234	305.333	-1.27972	0.0363239	-0.127967	292.908	-0.820556	0.0363	-0.0862808	369.783	-1.6425	0.0482519	-0.134278	6.19347	0.896694	5.39264	-0.0712506
1990	2	mw	116.292	130.658	113.492	8.55	1.71	10.0092	513.016	426.182	522.051	441.146	366.476	448.915	74.05					9371.48	60000000	3.021	757902	173.5	0.0186871	406770	0.0065594	1.55833	0.154687																	4.73169	-1.46178
1991	2	mw	116.533	136.167	116.608	7.86731	1.64	8.46333	519.74	421.918	539.513	446.001	362.057	462.968	65.575					9361.33	60600000	3.165	804864	-10.15	-0.0010837	565116	0.0072174	-0.864167	-0.082812																	4.33395	-0.397744
1992	2	mw	117.192	140.308	117.242	7.00981	1.74	6.25167	524.237	432.795	543.416	447.333	369.305	463.698	61.8917	1202	223.333	12.6667	17.6316	9691.08	61100000	3.308	852759	329.75	0.0346185	576864	0.007782	-1.54583	-0.167758	164.367	-0.283889	0.0174073	-0.031961	163.05	0.601944	0.017889	0.0663203	285.017	0.846944	0.0318913	0.0887166	322.108	-0.206111	0.036999	-0.0214234	3.25539	-1.07856	4.10701	-0.979361
1993	2	mw	118.908	144.475	120.167	5.88786	2.04	6	538.278	442.519	550.533	452.683	372.151	462.99	60.55					9957.77	61700000	3.452	901378	266.7	0.0271483	529703	0.0081635	-2.21167	-0.302895																	3.07359	-0.181801
1994	2	mw	120.45	148.225	124.575	7.06401	1.85	7.13833	556.712	455.557	575.999	462.193	378.212	478.206	56.0083					10358.9	62200000	4.058	1072548	401.15	0.0394948	492411	0.0080585	-0.251667	-0.0410886																	4.57584	1.50225
1995	2	mw	124.758	152.383	129.45	6.57577	1.55	8.82917	570.131	462.734	595.991	456.988	370.904	477.716	56.95	1139	184	23.3333	7.88571	10637	62600000	4.663	1247089	278.05	0.0264877	490925	0.0075607	1.13833	0.17372	315.3	-0.441667	0.0310436	-0.0567546	332.533	-1.33639	0.0337539	-0.170581	195.433	-1.54056	0.0202277	-0.184488	164.367	-0.283889	0.0174073	-0.031961	6.06238	1.48653	4.5706	0.935662
1996	2	mw	127.683	156.858	133.233	6.43904	2.17	8.27083	586.999	468.866	615.106	459.73	367.21	481.743	69.9667					11038.2	63100000	5.269	1425846	401.275	0.0370304	444840	0.0070744	1.69083	0.212581																	5.37645	-0.685923
1997	2	mw	127.6	160.525	135.958	6.35846	2.32	8.44167	608.043	496.324	631.212	476.522	388.969	494.68	64.5					11529.1	63500000	5.874	1608572	490.9	0.0435121	389281	0.0066242	-0.558333	-0.0653254																	6.131	0.754549
1998	2	mw	124.433	163.008	140.008	5.27519	1.96	8.35417	628.452	517.408	653.722	505.051	415.812	525.36	47.35					12045.8	63900000	6.48	1795255	516.675	0.0438395	375898	0.0060806	0.170833	0.0204445																	6.819	0.688
1999	2	mw	125.475	166.583	143.675	5.62305	2.19	7.99417	653.715	538.582	686.06	520.992	429.235	546.77	57.2833	1188	403	16.75	24.0597	12623.4	64200000	5.924	1659952	577.55	0.0468321	386840	0.0055027	-0.0875	-0.0104193	496.6	0.303958	0.0428035	0.0393203	421.725	0.610417	0.0377174	0.0853551	392.844	0.504792	0.0366312	0.0699718	336.794	0.0914583	0.0325403	0.0105794	5.82473	-0.994273	6.0378	-0.0594119
2000	2	mw	132.742	172.192	147.833	6.02846	3.68	9.23333	684.866	559.726	726.769	515.939	421.666	547.506	93.2667					13138	64600000	5.368	1520283	514.675	0.0399623	351607	0.0050583	-0.36	-0.0440483																	5.92208	0.0973514
2001	2	mw	134.192	177.042	151.7	5.02058	4	6.92167	695.178	579.265	730.793	518.048	431.67	544.589	83.4083					13263.4	64900000	4.812	1376052	125.375	0.0094976	268876	0.0047073	1.23917	0.144108																	4.14398	-1.77811
2002	2	mw	131.117	179.867	152.667	4.62038	2.95	4.675	711.229	596.849	754.549	542.44	455.205	575.479	77.9					13488.4	65100000	4.256	1228087	224.925	0.0168161	248089	0.0043888	-2.31167	-0.288164																	3.09193	-1.05205
2003	2	mw	138.125	184	153.575	4.01096	4.88	4.1225	725.992	612.406	784.746	525.605	443.371	568.142	100.525	1305	318.5	23	13.8478	13865.5	65400000	3.7	1077132	377.175	0.0275792	257422	0.0041199	-2.24667	-0.392427	310.538	-0.919792	0.0234638	-0.145133	360.631	-0.38	0.0282771	-0.0496308	433.569	0.240625	0.0350329	0.0275212	524.95	-0.20875	0.0435365	-0.0248371	1.85051	-1.24142	3.75212	-0.993556
2004	2	mw	146.675	188.908	161.175	4.27405	5.46	4.34167	734.813	630.583	793.297	500.981	429.919	540.853	128.2					14399.7	65600000	3.679	1080961	534.15	0.0378001	241952	0.0038872	-0.5525	-0.125769																	1.70905	-0.141454
2005	2	mw	157.4	195.267	177.175	4.29195	7.33	6.18667	749.048	639.203	817.625	475.888	406.101	519.457	189.092					14901.2	65900000	3.658	1084917	501.575	0.0342395	240952	0.0037823	0.219167	0.0517985																	2.87624	1.16719
2006	2	mw	164.75	201.558	195.125	4.79289	6.39	7.9575	780.674	682.122	854.542	473.854	414.035	518.69	216.95					15315.9	66100000	3.637	1089087	414.675	0.027448	272360	0.0037193	1.845	0.354138																	4.78623	1.90999
2007	2	mw	172.658	207.344	203.525	4.63519	6.25	8.05	815.217	690.904	894.673	472.156	400.157	518.175	235.483		309	12.5	24.72	15623.9	66400000	3.616	1093124	307.95	0.0199071	252072	0.0035992	1.77083	0.251718	439.587	0.820625	0.0298487	0.132971	456.894	-0.18375	0.0317667	-0.028065	409.456	-1.22292	0.0291087	-0.18864	315.406	-0.967917	0.0229233	-0.165563	5.21988	0.433647	3.64785	0.842343
2008	2	mw	189.592	215.254	210.625	3.68077	7.97	5.0875	842.09	706.71	913.707	444.16	372.754	481.934	324.875					15643	66600000	3.595	1096820	19.1	0.0012217	228095	0.0034542	0.0925	0.0115572																	1.34352	-3.87636
2009	2	mw	172.5	214.565	213.975	3.24	3.67	3.25	851.539	708.283	956.004	493.646	410.599	554.205	180.55					15236.3	66800000	3.506	1078893	-406.7	-0.0263428	225180	0.003355	-2.9625	-0.458886																	3.57087	2.22736
2010	2	mw	184.733	218.076	210.608	3.22951	4.48	3.25	890.272	715.878	988.367	481.923	387.519	535.023	232.908		199.4	11.4	17.4912	15649	67000000	3.417	1059850	412.725	0.0267279	208174	0.0032177	-1.8375	-0.448132	8.375	-1.56917	0.0005356	-0.298487	-26.55	-0.366389	-0.001738	-0.0652033	247.242	1.23611	0.0161923	0.205805	408.067	1.27833	0.0271982	0.219218	1.62668	-1.94419	2.18036	-1.54977
2011	2	mw	201.05	224.923	210.85	2.79632	3.95	3.25	919.907	712.156	1012.88	457.551	354.218	503.793	316.217					15891.5	67200000	3.329	1040109	242.525	0.0153789	180288	0.0030136	0	0																	0.158627	-1.46805
2012	2	mw	202.158	229.586	215.033	1.80096	2.66	3.25	940.923	733.359	1029.32	465.438	362.765	509.164	326.125	1237	199.4	11.4	17.4912	16254	67400000	3.24	1019601	362.45	0.0225515	200370	0.002779	0	0	302.488	0	0.0189652	0	327.625	-0.91875	0.0210534	-0.224066	3.0125	-2.4	0.0001925	-0.453509	-193.8	-1.435	-0.0125605	-0.223664	1.19801	1.03938	0.678317	-1.89297
2013	2	mw	203.408	232.952	221.017	2.34481		3.25	957.543	772.768	1032.02	470.749	379.909	507.363	317.675					16553.3	67600000	3.151	998644	299.375	0.018251	212556	0.0025883	0	0																	1.79467	0.596663
2014	2	mw	205.317	236.715	230.267	2.5475		3.25	975.336	795.261	1060.71	475.04	387.334	516.62	299.6					16932	67800000	3.107	991966	378.675	0.0226183	161427	0.0024738	0	0																	1.64745	-0.147224
2015	2	mw	190.442	237.002	239.375	2.13808		3.26	996.761	822.21	1080.33	523.394	431.738	567.274	181.383					17390.3	67900000	3.062	984782	458.275	0.0267058	120977	0.0024109	0	0																	3.13894	1.49149
2016	2	mw	185.375	240.005	246.992	1.85468		3.51167	1030.33	846.419	1120.33	555.81	456.598	604.359	143.45					17680.3	68100000	3.018	977374	290	0.0165384	139520	0.0012093	0.01	0.0030722																	2.25227	-0.886666
2017	2	mw	193.533	245.136	254.142	2.32942		4.09667	1060.42	853.758	1157.44	547.928	441.143	598.057	185.633					18079.1	68200000	2.973	968911	398.775	0.0223042	156717	0.0010662	0.251667	0.0743636																	1.9817	-0.270566
2018	2	mw	201.95	251.102	263.658	2.91		4.90417	1107.01	899.965	1210.83	548.16	445.637	599.567	247.325	1719	289.889	18.2222	15.9085	18606.8	68400000	2.929	960507	527.725	0.0287719	152837	0.0010033	0.585	0.154083	392.137	0.141111	0.0225316	0.0385864	364.592	0.0436111	0.0214949	0.012906	338.55	0.0016667	0.0203407	0.000512	359.004	-0.30625	0.0220389	-0.0746886	2.49922	0.517519	2.21904	0.216869
2019	2	mw	199.842	255.653	271.692	2.14615		5.2825	1134.46	944.408	1252.14	567.681	472.578	626.568	221.342					19032.7		2.893		425.875	0.0226301		0.0010834	0.8075	0.179912																	3.48661	0.98739
2020	2	mw	194.375	258.844	279.125	0.902885		3.54417	1145.13	966.745	1268.37	589.133	497.361	652.538	175.658					18384.7		2.857		-647.975	-0.0346384		0.0011387	0.378333	0.0743143																	2.30352	-1.18309
2021	2	mw						3.25												19296.4		2.82		911.7	0.0483998		0.0011177	-1.73833	-0.399096
2022	2	mw
2023	2	mw
2024	2	mw
2025	2	mw
2026	2	mw
2027	2	mw
2028	2	mw
2029	2	mw
2030	2	mw
2031	2	mw
2032	2	mw
2033	2	mw
2034	2	mw
2035	2	mw
2036	2	mw
2037	2	mw
2038	2	mw
2039	2	mw
2040	2	mw
2041	2	mw
2042	2	mw
2043	2	mw
2044	2	mw
2045	2	mw
2046	2	mw
2047	2	mw
2048	2	mw
2049	2	mw
2050	2	mw
2051	2	mw
2052	2	mw
2053	2	mw
2054	2	mw
2055	2	mw
2056	2	mw
2057	2	mw
2058	2	mw
2059	2	mw
2060	2	mw
2061	2	mw
2062	2	mw
2063	2	mw
2064	2	mw
2065	2	mw
2066	2	mw
2067	2	mw
2068	2	mw
2069	2	mw
2070	2	mw
1959	3	so	31.6667	29.15	32.275		0.13	4.4775	93.8717			296.437								3180.22	54500000	2.277	405751					-0.294167	-0.0866481
1960	3	so	31.6833	29.585	32.6		0.14	4.82083	98.42			310.637								3262.05	55500000	2.183	395328	81.825	0.0254039	1054848	0.0082111																			3.33958
1961	3	so	31.575	29.9017	32.6167		0.15	4.5	103.644			328.248								3345.68	56500000	2.088	384209	83.625	0.0253126	999308	0.0077858																			3.43533	0.0957486
1962	3	so	31.65	30.2533	32.6667	3.94577	0.16	4.5	107.707			340.308								3550.68	57500000	1.994	372372	205	0.0594693	948504	0.0072422	0.343333	0.0738819																	3.33079	-0.104541
1963	3	so	31.575	30.6333	32.4167	4.00077	0.16	4.5	112.463			356.176								3705.32	58300000	1.9	359908	154.65	0.0426332	834350	0.0146713	-0.320833	-0.0688694																	3.25176	-0.0790218
1964	3	so	31.6333	31.0383	32.1333	4.18692	0.15	4.5	115.952			366.549								3918.8	59100000	1.824	350157	213.475	0.0560145	801007	0.0134163	0	0																	3.18657	-0.065189
1965	3	so	32.2667	31.5283	32.3333	4.28137	0.16	4.535	122.034			378.205								4173.43	59800000	1.748	339498	254.625	0.0629516	689311	0.0125504	0	0																	2.96864	-0.217935
1966	3	so	33.3083	32.4708	32.8	4.92034	0.16	5.625	129.819			389.75								4448.73	60400000	1.673	328244	275.3	0.0638805	603971	0.011919	0	0																	2.67944	-0.289202
1967	3	so	33.4	33.375	33.5667	5.07461	0.16	5.63333	138.152			413.628								4570.7	61000000	1.597	316365	121.975	0.0270488	623755	0.0123177	0.035	0.0077477																	2.88685	0.20741
1968	3	so	34.2333	34.7917	34.4417	5.64154	0.16	6.3125	147.732			431.543								4795.4	61800000	1.521	304284	224.7	0.0479908	711543	0.0135937	1.09	0.215396																	2.15542	-0.731425
1969	3	so	35.5917	36.6833	35.8	6.65846	0.17	7.95167	164.295			461.611								4945.23	62500000	1.756	355122	149.825	0.0307653	747973	0.0148716	0.0083333	0.0014804																	2.6572	0.501782
1970	3	so	36.9	38.8417	37.6667	7.36692	0.17	7.91	178.761			484.447								4954.48	63600000	1.991	408008	9.25	0.0018687	1064227	0.0161705	0.679167	0.113831																	2.1929	-0.464308
1971	3	so	38.1083	40.4833	40.475	6.1675	0.18	5.72333	194.056			509.221								5117.57	65000000	2.227	462628	163.1	0.0323895	1420258	0.0172615	1.63917	0.23085																	1.58365	-0.609245
1972	3	so	39.7917	41.8083	42.175	6.20827	0.19	5.24833	204.608			514.199								5386.73	66300000	2.462	517142	269.15	0.0512569	1331791	0.0179462	-0.0416667	-0.0052538																	2.0278	0.44415
1973	3	so	45.025	44.425	44.225	6.84519	0.22	8.02167	218.702			485.734			14.2454					5690.85	67600000	2.697	572008	304.125	0.054922	1282641	0.0184307	-2.18667	-0.323576																	1.951	-0.0768044
1974	3	so	53.4833	49.3167	50.9417	7.55846	0.3	10.7983	232.964			435.583			27.7					5660.1	68800000	2.83	605979	-30.75	-0.0054181	1238087	0.0182686	-0.475	-0.0866408																	0.352362	-1.59864
1975	3	so	58.4167	53.825	57.2417	7.98692	0.44	7.8625	249.228			426.639			31.2417					5648.48	70000000	2.963	640720	-11.625	-0.002056	1164301	0.0175285	2.77333	0.424236																	-0.885095	-1.23746
1976	3	so	61.1333	56.9333	60.4833	7.6197	0.58	6.84	266.376			435.729			34.1417					5952.82	71100000	3.097	676318	304.35	0.0524803	1125727	0.0172539	2.77667	0.297246																	1.22571	2.1108
1977	3	so	64.875	60.6167	64.3917	7.42068	0.79	6.82417	278.853			429.83			38.475					6228.1	72300000	3.23	712647	275.275	0.0452054	1147891	0.0170879	-2.93583	-0.317287																	0.555278	-0.670427
1978	3	so	69.9417	65.2417	71.8667	8.40923	0.91	9.05667	300.465			429.594			39.75					6572.82	73500000	3.363	750019	344.725	0.0538724	1217038	0.01688	-1.0225	-0.139317																	1.70382	1.14854
1979	3	so	78.725	72.5833	81.9583	9.44077	1.18	12.6658	325.384			413.317			57.1	1479		38.6809		6780.95	74800000	3.266	736680	208.125	0.0311735	1345820	0.0167961	-0.0158333	-0.0023175	224.17	0.315167	0.0361351	0.0525119	176.395	0.223333	0.0288168	0.0356473	168.275	-0.0095	0.0290267	-0.0012046	167.05	0.569333	0.030237	0.061202	2.00213	0.29831	0.825701	0.0085226
1980	3	so	89.8083	82.3833	91.975	11.4338	1.59	15.2658	350.836			390.649			85.8333					6763.5	76200000	3.169	722729	-17.45	-0.0025767	1347518	0.0164337	2.2325	0.283031																	2.60105	0.598918
1981	3	so	98.0333	90.9333	97.7667	13.8933	1.98	18.87	382.178			389.845			104.983					6935.15	77500000	3.073	707672	171.65	0.0250622	1278736	0.015852	3.60917	0.335407																	8.99565	6.3946
1982	3	so	100.017	96.5333	99.9917	13.0465	2.46	14.8608	409.668			409.6			99.9917					6810.12	78700000	2.976	691800	-125.025	-0.0181922	1266742	0.0152111	2.6	0.186709																	8.88466	-0.110992
1983	3	so	101.25	99.5833	101.417	11.0922	2.59	10.7942	426.383			421.119			87.95	1492	666.25	16	41.6406	7122.3	79800000	2.879	675276	312.175	0.0448202	1080218	0.0142384	3.60417	0.211956	85.3375	3.01146	0.0122784	0.254276	59.325	2.10646	0.0088667	0.200707	176.762	1.20083	0.0268828	0.119201	202.669	-0.435417	0.0319187	-0.0439727	7.68352	-1.20114	7.04122	1.42035
1984	3	so	103.675	103.933	103.95	12.4535	2.66	12.0425	440.541			424.925			86.3333					7637.7	80800000	2.85	674337	515.4	0.0698658	976755	0.01297	-4.00917	-0.238844																	7.76701	0.0834923
1985	3	so	103.15	107.6	107.458	10.6331	2.51	9.93333	447.827			434.151			81.2167					7956.18	81800000	2.821	673513	318.475	0.0408518	1001651	0.0118446	-4.06667	-0.319723																	6.46624	-1.30078
1986	3	so	100.167	109.692	109.2	7.69481	1.94	8.3325	450.462			449.713			48.5583	1570	568.333	45.6667	12.4453	8231.65	82700000	2.792	672702	275.475	0.0340381	929778	0.0110989	1.24833	0.109436	369.783	-2.27583	0.0482519	-0.14971	382.017	-1.49056	0.051846	-0.115537	234.183	0.731667	0.0321646	0.0532737	119.6	3.27111	0.0172301	0.244691	6.40723	-0.0590105	6.88016	-0.425432
1987	3	so	102.808	113.617	109.375	8.37327	1.67	8.20333	463.329			450.673			55.4					8516.42	83500000	2.763	671728	284.775	0.0340102	743691	0.0112171	-2.10917	-0.192546																	4.68765	-1.71957
1988	3	so	106.942	118.275	109.958	8.84352	1.69	9.315	477.746			446.735			49.7					8872.17	84200000	2.734	670832	355.75	0.0409233	730198	0.0118904	-1.60083	-0.175733																	5.29678	0.609126
1989	3	so	112.242	123.942	111.192	8.49692	1.69	10.8733	496.495			442.345			58.8833	1846	375.667	31.3333	11.9894	9197.98	85100000	2.878	713361	325.8	0.0360634	916585	0.0125694	-0.129167	-0.015623	322.108	-1.27972	0.036999	-0.127967	305.333	-0.820556	0.0363239	-0.0862808	292.908	-1.6425	0.0363	-0.134278	369.783	-2.27583	0.0482519	-0.14971	6.19347	0.896694	5.39264	-0.0712506
1990	3	so	116.292	130.658	113.492	8.55	1.71	10.0092	513.016	426.182	522.051	441.146	366.476	448.915	74.05					9371.48	86300000	3.021	757902	173.5	0.0186871	1220385	0.0133858	1.11167	0.127085																	4.73169	-1.46178
1991	3	so	116.533	136.167	116.608	7.86731	1.64	8.46333	519.74	421.918	539.513	446.001	362.057	462.968	65.575					9361.33	87800000	3.165	804864	-10.15	-0.0010837	1447698	0.0144711	1.55833	0.154687																	4.33395	-0.397744
1992	3	so	117.192	140.308	117.242	7.00981	1.74	6.25167	524.237	432.795	543.416	447.333	369.305	463.698	61.8917	1963	302	17	17.7647	9691.08	89300000	3.308	852759	329.75	0.0346185	1491695	0.0154762	-0.864167	-0.082812	164.367	0.601944	0.0174073	0.0663203	163.05	0.846944	0.017889	0.0887166	285.017	-0.206111	0.0318913	-0.0214234	322.108	-1.27972	0.036999	-0.127967	3.25539	-1.07856	4.10701	-0.979361
1993	3	so	118.908	144.475	120.167	5.88786	2.04	6	538.278	442.519	550.533	452.683	372.151	462.99	60.55					9957.77	90800000	3.452	901378	266.7	0.0271483	1520231	0.0161438	-1.54583	-0.167758																	3.07359	-0.181801
1994	3	so	120.45	148.225	124.575	7.06401	1.85	7.13833	556.712	455.557	575.999	462.193	378.212	478.206	56.0083					10358.9	92300000	4.058	1072548	401.15	0.0394948	1519560	0.0163345	-2.21167	-0.302895																	4.57584	1.50225
1995	3	so	124.758	152.383	129.45	6.57577	1.55	8.82917	570.131	462.734	595.991	456.988	370.904	477.716	56.95	1750	250	26	9.61538	10637	93800000	4.663	1247089	278.05	0.0264877	1488176	0.0160961	-0.251667	-0.0410886	315.3	-1.33639	0.0310436	-0.170581	332.533	-1.54056	0.0337539	-0.184488	195.433	-0.283889	0.0202277	-0.031961	164.367	0.601944	0.0174073	0.0663203	6.06238	1.48653	4.5706	0.935662
1996	3	so	127.683	156.858	133.233	6.43904	2.17	8.27083	586.999	468.866	615.106	459.73	367.21	481.743	69.9667					11038.2	95300000	5.269	1425846	401.275	0.0370304	1490339	0.0157452	1.13833	0.17372																	5.37645	-0.685923
1997	3	so	127.6	160.525	135.958	6.35846	2.32	8.44167	608.043	496.324	631.212	476.522	388.969	494.68	64.5					11529.1	96800000	5.874	1608572	490.9	0.0435121	1509079	0.0152607	1.69083	0.212581																	6.131	0.754549
1998	3	so	124.433	163.008	140.008	5.27519	1.96	8.35417	628.452	517.408	653.722	505.051	415.812	525.36	47.35					12045.8	98300000	6.48	1795255	516.675	0.0438395	1464186	0.014698	-0.558333	-0.0653254																	6.819	0.688
1999	3	so	125.475	166.583	143.675	5.62305	2.19	7.99417	653.715	538.582	686.06	520.992	429.235	546.77	57.2833	1762	702	43.75	16.0457	12623.4	99700000	5.924	1659952	577.55	0.0468321	1426851	0.0141773	0.170833	0.0204445	496.6	0.610417	0.0428035	0.0853551	421.725	0.504792	0.0377174	0.0699718	392.844	0.0914583	0.0366312	0.0105794	336.794	-0.717708	0.0325403	-0.0845055	5.82473	-0.994273	6.0378	-0.0594119
2000	3	so	132.742	172.192	147.833	6.02846	3.68	9.23333	684.866	559.726	726.769	515.939	421.666	547.506	93.2667					13138	101000000	5.368	1520283	514.675	0.0399623	1357453	0.0137558	-0.0875	-0.0104193																	5.92208	0.0973514
2001	3	so	134.192	177.042	151.7	5.02058	4	6.92167	695.178	579.265	730.793	518.048	431.67	544.589	83.4083					13263.4	102000000	4.812	1376052	125.375	0.0094976	1290453	0.0136089	-0.36	-0.0440483																	4.14398	-1.77811
2002	3	so	131.117	179.867	152.667	4.62038	2.95	4.675	711.229	596.849	754.549	542.44	455.205	575.479	77.9					13488.4	104000000	4.256	1228087	224.925	0.0168161	1274435	0.0136089	1.23917	0.144108																	3.09193	-1.05205
2003	3	so	138.125	184	153.575	4.01096	4.88	4.1225	725.992	612.406	784.746	525.605	443.371	568.142	100.525	1873	710	41.75	17.006	13865.5	105000000	3.7	1077132	377.175	0.0275792	1331754	0.0136642	-2.31167	-0.288164	310.538	-0.38	0.0234638	-0.0496308	360.631	0.240625	0.0282771	0.0275212	433.569	-0.20875	0.0350329	-0.0248371	524.95	0.303958	0.0435365	0.0393203	1.85051	-1.24142	3.75212	-0.993556
2004	3	so	146.675	188.908	161.175	4.27405	5.46	4.34167	734.813	630.583	793.297	500.981	429.919	540.853	128.2					14399.7	106000000	3.679	1080961	534.15	0.0378001	1538107	0.0137634	-2.24667	-0.392427																	1.70905	-0.141454
2005	3	so	157.4	195.267	177.175	4.29195	7.33	6.18667	749.048	639.203	817.625	475.888	406.101	519.457	189.092					14901.2	108000000	3.658	1084917	501.575	0.0342395	1596331	0.0137844	-0.5525	-0.125769																	2.87624	1.16719
2006	3	so	164.75	201.558	195.125	4.79289	6.39	7.9575	780.674	682.122	854.542	473.854	414.035	518.69	216.95					15315.9	110000000	3.637	1089087	414.675	0.027448	1602648	0.0136909	0.219167	0.0517985																	4.78623	1.90999
2007	3	so	172.658	207.344	203.525	4.63519	6.25	8.05	815.217	690.904	894.673	472.156	400.157	518.175	235.483		709.75	40.75	17.4172	15623.9	111000000	3.616	1093124	307.95	0.0199071	1568729	0.0134182	1.845	0.354138	439.587	-0.18375	0.0298487	-0.028065	456.894	-1.22292	0.0317667	-0.18864	409.456	-0.967917	0.0291087	-0.165563	315.406	-0.919792	0.0229233	-0.145133	5.21988	0.433647	3.64785	0.842343
2008	3	so	189.592	215.254	210.625	3.68077	7.97	5.0875	842.09	706.71	913.707	444.16	372.754	481.934	324.875					15643	113000000	3.595	1096820	19.1	0.0012217	1446782	0.012804	1.77083	0.251718																	1.34352	-3.87636
2009	3	so	172.5	214.565	213.975	3.24	3.67	3.25	851.539	708.283	956.004	493.646	410.599	554.205	180.55					15236.3	114000000	3.506	1078893	-406.7	-0.0263428	1346820	0.0121326	0.0925	0.0115572																	3.57087	2.22736
2010	3	so	184.733	218.076	210.608	3.22951	4.48	3.25	890.272	715.878	988.367	481.923	387.519	535.023	232.908		540.2	29.4	18.3742	15649	115000000	3.417	1059850	412.725	0.0267279	1263916	0.0114594	-2.9625	-0.458886	8.375	-0.366389	0.0005356	-0.0652033	-26.55	1.23611	-0.001738	0.205805	247.242	1.27833	0.0161923	0.219218	408.067	0.503889	0.0271982	0.0933891	1.62668	-1.94419	2.18036	-1.54977
2011	3	so	201.05	224.923	210.85	2.79632	3.95	3.25	919.907	712.156	1012.88	457.551	354.218	503.793	316.217					15891.5	117000000	3.329	1040109	242.525	0.0153789	1194501	0.0110092	-1.8375	-0.448132																	0.158627	-1.46805
2012	3	so	202.158	229.586	215.033	1.80096	2.66	3.25	940.923	733.359	1029.32	465.438	362.765	509.164	326.125	2247	540.2	29.4	18.3742	16254	118000000	3.24	1019601	362.45	0.0225515	1190792	0.0107994	0	0	302.488	-0.91875	0.0189652	-0.224066	327.625	-2.4	0.0210534	-0.453509	3.0125	-1.435	0.0001925	-0.223664	-193.8	0.931667	-0.0125605	0.131638	1.19801	1.03938	0.678317	-1.89297
2013	3	so	203.408	232.952	221.017	2.34481		3.25	957.543	772.768	1032.02	470.749	379.909	507.363	317.675					16553.3	119000000	3.151	998644	299.375	0.018251	1175326	0.0106297	0	0																	1.79467	0.596663
2014	3	so	205.317	236.715	230.267	2.5475		3.25	975.336	795.261	1060.71	475.04	387.334	516.62	299.6					16932	120000000	3.107	991966	378.675	0.0226183	1307549	0.0104218	0	0																	1.64745	-0.147224
2015	3	so	190.442	237.002	239.375	2.13808		3.26	996.761	822.21	1080.33	523.394	431.738	567.274	181.383					17390.3	122000000	3.062	984782	458.275	0.0267058	1373787	0.0102711	0	0																	3.13894	1.49149
2016	3	so	185.375	240.005	246.992	1.85468		3.51167	1030.33	846.419	1120.33	555.81	456.598	604.359	143.45					17680.3	123000000	3.018	977374	290	0.0165384	1301525	0.0051842	0	0																	2.25227	-0.886666
2017	3	so	193.533	245.136	254.142	2.32942		4.09667	1060.42	853.758	1157.44	547.928	441.143	598.057	185.633					18079.1	124000000	2.973	968911	398.775	0.0223042	1181666	0.0052967	0.01	0.0030722																	1.9817	-0.270566
2018	3	so	201.95	251.102	263.658	2.91		4.90417	1107.01	899.965	1210.83	548.16	445.637	599.567	247.325	2143	442.667	23.8889	18.5302	18606.8	125000000	2.929	960507	527.725	0.0287719	1159567	0.0052509	0.251667	0.0743636	392.137	0.0436111	0.0225316	0.012906	364.592	0.0016667	0.0214949	0.000512	338.55	-0.30625	0.0203407	-0.0746886	359.004	-0.8	0.0220389	-0.15117	2.49922	0.517519	2.21904	0.216869
2019	3	so	199.842	255.653	271.692	2.14615		5.2825	1134.46	944.408	1252.14	567.681	472.578	626.568	221.342					19032.7		2.893		425.875	0.0226301		0.005003	0.585	0.154083																	3.48661	0.98739
2020	3	so	194.375	258.844	279.125	0.902885		3.54417	1145.13	966.745	1268.37	589.133	497.361	652.538	175.658					18384.7		2.857		-647.975	-0.0346384		0.0047226	0.8075	0.179912																	2.30352	-1.18309
2021	3	so						3.25												19296.4		2.82		911.7	0.0483998		0.0046425	0.378333	0.0743143
2022	3	so
2023	3	so
2024	3	so
2025	3	so
2026	3	so
2027	3	so
2028	3	so
2029	3	so
2030	3	so
2031	3	so
2032	3	so
2033	3	so
2034	3	so
2035	3	so
2036	3	so
2037	3	so
2038	3	so
2039	3	so
2040	3	so
2041	3	so
2042	3	so
2043	3	so
2044	3	so
2045	3	so
2046	3	so
2047	3	so
2048	3	so
2049	3	so
2050	3	so
2051	3	so
2052	3	so
2053	3	so
2054	3	so
2055	3	so
2056	3	so
2057	3	so
2058	3	so
2059	3	so
2060	3	so
2061	3	so
2062	3	so
2063	3	so
2064	3	so
2065	3	so
2066	3	so
2067	3	so
2068	3	so
2069	3	so
2070	3	so
1959	4	we	31.6667	29.15	32.275		0.13	4.4775	93.8717			296.437								3180.22	27800000	2.277	405751					-1.73833	-0.399096
1960	4	we	31.6833	29.585	32.6		0.14	4.82083	98.42			310.637								3262.05	28600000	2.183	395328	81.825	0.0254039	809428	0.0141659	-0.294167	-0.0866481																	3.33958
1961	4	we	31.575	29.9017	32.6167		0.15	4.5	103.644			328.248								3345.68	29600000	2.088	384209	83.625	0.0253126	938652	0.0128899																			3.43533	0.0957486
1962	4	we	31.65	30.2533	32.6667	3.94577	0.16	4.5	107.707			340.308								3550.68	30400000	1.994	372372	205	0.0594693	864443	0.0116405																			3.33079	-0.104541
1963	4	we	31.575	30.6333	32.4167	4.00077	0.16	4.5	112.463			356.176								3705.32	31200000	1.9	359908	154.65	0.0426332	757800	0.0234852	0.343333	0.0738819																	3.25176	-0.0790218
1964	4	we	31.6333	31.0383	32.1333	4.18692	0.15	4.5	115.952			366.549								3918.8	31800000	1.824	350157	213.475	0.0560145	637176	0.0216465	-0.320833	-0.0688694																	3.18657	-0.065189
1965	4	we	32.2667	31.5283	32.3333	4.28137	0.16	4.535	122.034			378.205								4173.43	32400000	1.748	339498	254.625	0.0629516	536432	0.0194283	0	0																	2.96864	-0.217935
1966	4	we	33.3083	32.4708	32.8	4.92034	0.16	5.625	129.819			389.75								4448.73	32900000	1.673	328244	275.3	0.0638805	492072	0.0180435	0	0																	2.67944	-0.289202
1967	4	we	33.4	33.375	33.5667	5.07461	0.16	5.63333	138.152			413.628								4570.7	33400000	1.597	316365	121.975	0.0270488	520890	0.0173836	0	0																	2.88685	0.20741
1968	4	we	34.2333	34.7917	34.4417	5.64154	0.16	6.3125	147.732			431.543								4795.4	33900000	1.521	304284	224.7	0.0479908	540639	0.017437	0.035	0.0077477																	2.15542	-0.731425
1969	4	we	35.5917	36.6833	35.8	6.65846	0.17	7.95167	164.295			461.611								4945.23	34600000	1.756	355122	149.825	0.0307653	631163	0.017725	1.09	0.215396																	2.6572	0.501782
1970	4	we	36.9	38.8417	37.6667	7.36692	0.17	7.91	178.761			484.447								4954.48	35200000	1.991	408008	9.25	0.0018687	677943	0.0183163	0.0083333	0.0014804																	2.1929	-0.464308
1971	4	we	38.1083	40.4833	40.475	6.1675	0.18	5.72333	194.056			509.221								5117.57	36000000	2.227	462628	163.1	0.0323895	720388	0.018856	0.679167	0.113831																	1.58365	-0.609245
1972	4	we	39.7917	41.8083	42.175	6.20827	0.19	5.24833	204.608			514.199								5386.73	36600000	2.462	517142	269.15	0.0512569	678762	0.0194645	1.63917	0.23085																	2.0278	0.44415
1973	4	we	45.025	44.425	44.225	6.84519	0.22	8.02167	218.702			485.734			14.2454					5690.85	37400000	2.697	572008	304.125	0.054922	714655	0.0199032	-0.0416667	-0.0052538																	1.951	-0.0768044
1974	4	we	53.4833	49.3167	50.9417	7.55846	0.3	10.7983	232.964			435.583			27.7					5660.1	38100000	2.83	605979	-30.75	-0.0054181	739372	0.0205154	-2.18667	-0.323576																	0.352362	-1.59864
1975	4	we	58.4167	53.825	57.2417	7.98692	0.44	7.8625	249.228			426.639			31.2417					5648.48	38900000	2.963	640720	-11.625	-0.002056	786762	0.021204	-0.475	-0.0866408																	-0.885095	-1.23746
1976	4	we	61.1333	56.9333	60.4833	7.6197	0.58	6.84	266.376			435.729			34.1417					5952.82	39700000	3.097	676318	304.35	0.0524803	842981	0.0220699	2.77333	0.424236																	1.22571	2.1108
1977	4	we	64.875	60.6167	64.3917	7.42068	0.79	6.82417	278.853			429.83			38.475					6228.1	40700000	3.23	712647	275.275	0.0452054	944946	0.0226746	2.77667	0.297246																	0.555278	-0.670427
1978	4	we	69.9417	65.2417	71.8667	8.40923	0.91	9.05667	300.465			429.594			39.75					6572.82	41700000	3.363	750019	344.725	0.0538724	1021319	0.0227547	-2.93583	-0.317287																	1.70382	1.14854
1979	4	we	78.725	72.5833	81.9583	9.44077	1.18	12.6658	325.384			413.317			57.1	572		15.7531		6780.95	42700000	3.266	736680	208.125	0.0311735	1042953	0.0226421	-1.0225	-0.139317	224.17	0.223333	0.0361351	0.0356473	176.395	-0.0095	0.0288168	-0.0012046	168.275	0.569333	0.0290267	0.061202	167.05	0.341833	0.030237	0.0479229	2.00213	0.29831	0.825701	0.0085226
1980	4	we	89.8083	82.3833	91.975	11.4338	1.59	15.2658	350.836			390.649			85.8333					6763.5	43800000	3.169	722729	-17.45	-0.0025767	1023542	0.0221443	-0.0158333	-0.0023175																	2.60105	0.598918
1981	4	we	98.0333	90.9333	97.7667	13.8933	1.98	18.87	382.178			389.845			104.983					6935.15	44700000	3.073	707672	171.65	0.0250622	909196	0.0213337	2.2325	0.283031																	8.99565	6.3946
1982	4	we	100.017	96.5333	99.9917	13.0465	2.46	14.8608	409.668			409.6			99.9917					6810.12	45600000	2.976	691800	-125.025	-0.0181922	904517	0.0206013	3.60917	0.335407																	8.88466	-0.110992
1983	4	we	101.25	99.5833	101.417	11.0922	2.59	10.7942	426.383			421.119			87.95	575	303	7.25	41.7931	7122.3	46400000	2.879	675276	312.175	0.0448202	844086	0.0199471	2.6	0.186709	85.3375	2.10646	0.0122784	0.200707	59.325	1.20083	0.0088667	0.119201	176.762	-0.435417	0.0268828	-0.0439727	202.669	-0.299375	0.0319187	-0.040419	7.68352	-1.20114	7.04122	1.42035
1984	4	we	103.675	103.933	103.95	12.4535	2.66	12.0425	440.541			424.925			86.3333					7637.7	47300000	2.85	674337	515.4	0.0698658	841598	0.0194492	3.60417	0.211956																	7.76701	0.0834923
1985	4	we	103.15	107.6	107.458	10.6331	2.51	9.93333	447.827			434.151			81.2167					7956.18	48200000	2.821	673513	318.475	0.0408518	930041	0.0195007	-4.00917	-0.238844																	6.46624	-1.30078
1986	4	we	100.167	109.692	109.2	7.69481	1.94	8.3325	450.462			449.713			48.5583	825	322	20	16.1	8231.65	49200000	2.792	672702	275.475	0.0340381	965517	0.0198746	-4.06667	-0.319723	369.783	-1.49056	0.0482519	-0.115537	382.017	0.731667	0.051846	0.0532737	234.183	3.27111	0.0321646	0.244691	119.6	2.81389	0.0172301	0.268382	6.40723	-0.0590105	6.88016	-0.425432
1987	4	we	102.808	113.617	109.375	8.37327	1.67	8.20333	463.329			450.673			55.4					8516.42	50100000	2.763	671728	284.775	0.0340102	988062	0.0204716	1.24833	0.109436																	4.68765	-1.71957
1988	4	we	106.942	118.275	109.958	8.84352	1.69	9.315	477.746			446.735			49.7					8872.17	51200000	2.734	670832	355.75	0.0409233	1051463	0.0209179	-2.10917	-0.192546																	5.29678	0.609126
1989	4	we	112.242	123.942	111.192	8.49692	1.69	10.8733	496.495			442.345			58.8833	851	272	12.3333	22.0541	9197.98	52400000	2.878	713361	325.8	0.0360634	1162222	0.0209999	-1.60083	-0.175733	322.108	-0.820556	0.036999	-0.0862808	305.333	-1.6425	0.0363239	-0.134278	292.908	-2.27583	0.0363	-0.14971	369.783	-1.49056	0.0482519	-0.115537	6.19347	0.896694	5.39264	-0.0712506
1990	4	we	116.292	130.658	113.492	8.55	1.71	10.0092	513.016	426.182	522.051	441.146	366.476	448.915	74.05					9371.48	53500000	3.021	757902	173.5	0.0186871	1190082	0.0205994	-0.129167	-0.015623																	4.73169	-1.46178
1991	4	we	116.533	136.167	116.608	7.86731	1.64	8.46333	519.74	421.918	539.513	446.001	362.057	462.968	65.575					9361.33	54700000	3.165	804864	-10.15	-0.0010837	1148926	0.0200138	1.11167	0.127085																	4.33395	-0.397744
1992	4	we	117.192	140.308	117.242	7.00981	1.74	6.25167	524.237	432.795	543.416	447.333	369.305	463.698	61.8917	870	213	8.33333	25.56	9691.08	55800000	3.308	852759	329.75	0.0346185	1117678	0.0192833	1.55833	0.154687	164.367	0.846944	0.0174073	0.0887166	163.05	-0.206111	0.017889	-0.0214234	285.017	-1.27972	0.0318913	-0.127967	322.108	-0.820556	0.036999	-0.0862808	3.25539	-1.07856	4.10701	-0.979361
1993	4	we	118.908	144.475	120.167	5.88786	2.04	6	538.278	442.519	550.533	452.683	372.151	462.99	60.55					9957.77	56800000	3.452	901378	266.7	0.0271483	977526	0.0185051	-0.864167	-0.082812																	3.07359	-0.181801
1994	4	we	120.45	148.225	124.575	7.06401	1.85	7.13833	556.712	455.557	575.999	462.193	378.212	478.206	56.0083					10358.9	57700000	4.058	1072548	401.15	0.0394948	922714	0.0179157	-1.54583	-0.167758																	4.57584	1.50225
1995	4	we	124.758	152.383	129.45	6.57577	1.55	8.82917	570.131	462.734	595.991	456.988	370.904	477.716	56.95	964	136.667	11	12.4242	10637	58600000	4.663	1247089	278.05	0.0264877	920332	0.0173988	-2.21167	-0.302895	315.3	-1.54056	0.0310436	-0.184488	332.533	-0.283889	0.0337539	-0.031961	195.433	0.601944	0.0202277	0.0663203	164.367	0.846944	0.0174073	0.0887166	6.06238	1.48653	4.5706	0.935662
1996	4	we	127.683	156.858	133.233	6.43904	2.17	8.27083	586.999	468.866	615.106	459.73	367.21	481.743	69.9667					11038.2	59600000	5.269	1425846	401.275	0.0370304	997716	0.0168839	-0.251667	-0.0410886																	5.37645	-0.685923
1997	4	we	127.6	160.525	135.958	6.35846	2.32	8.44167	608.043	496.324	631.212	476.522	388.969	494.68	64.5					11529.1	60700000	5.874	1608572	490.9	0.0435121	1088407	0.0166588	1.13833	0.17372																	6.131	0.754549
1998	4	we	124.433	163.008	140.008	5.27519	1.96	8.35417	628.452	517.408	653.722	505.051	415.812	525.36	47.35					12045.8	61800000	6.48	1795255	516.675	0.0438395	1065645	0.0164471	1.69083	0.212581																	6.819	0.688
1999	4	we	125.475	166.583	143.675	5.62305	2.19	7.99417	653.715	538.582	686.06	520.992	429.235	546.77	57.2833	1021	342.75	22.75	15.0659	12623.4	62800000	5.924	1659952	577.55	0.0468321	1027112	0.0160313	-0.558333	-0.0653254	496.6	0.504792	0.0428035	0.0699718	421.725	0.0914583	0.0377174	0.0105794	392.844	-0.717708	0.0366312	-0.0845055	336.794	-1.21833	0.0325403	-0.148639	5.82473	-0.994273	6.0378	-0.0594119
2000	4	we	132.742	172.192	147.833	6.02846	3.68	9.23333	684.866	559.726	726.769	515.939	421.666	547.506	93.2667					13138	63800000	5.368	1520283	514.675	0.0399623	1000178	0.0153828	0.170833	0.0204445																	5.92208	0.0973514
2001	4	we	134.192	177.042	151.7	5.02058	4	6.92167	695.178	579.265	730.793	518.048	431.67	544.589	83.4083					13263.4	64800000	4.812	1376052	125.375	0.0094976	949696	0.0146351	-0.0875	-0.0104193																	4.14398	-1.77811
2002	4	we	131.117	179.867	152.667	4.62038	2.95	4.675	711.229	596.849	754.549	542.44	455.205	575.479	77.9					13488.4	65600000	4.256	1228087	224.925	0.0168161	854771	0.0140362	-0.36	-0.0440483																	3.09193	-1.05205
2003	4	we	138.125	184	153.575	4.01096	4.88	4.1225	725.992	612.406	784.746	525.605	443.371	568.142	100.525	920	321.5	14	22.9643	13865.5	66400000	3.7	1077132	377.175	0.0275792	820939	0.0135479	1.23917	0.144108	310.538	0.240625	0.0234638	0.0275212	360.631	-0.20875	0.0282771	-0.0248371	433.569	0.303958	0.0350329	0.0393203	524.95	0.610417	0.0435365	0.0853551	1.85051	-1.24142	3.75212	-0.993556
2004	4	we	146.675	188.908	161.175	4.27405	5.46	4.34167	734.813	630.583	793.297	500.981	429.919	540.853	128.2					14399.7	67300000	3.679	1080961	534.15	0.0378001	856280	0.0130882	-2.31167	-0.288164																	1.70905	-0.141454
2005	4	we	157.4	195.267	177.175	4.29195	7.33	6.18667	749.048	639.203	817.625	475.888	406.101	519.457	189.092					14901.2	68200000	3.658	1084917	501.575	0.0342395	886826	0.0127811	-2.24667	-0.392427																	2.87624	1.16719
2006	4	we	164.75	201.558	195.125	4.79289	6.39	7.9575	780.674	682.122	854.542	473.854	414.035	518.69	216.95					15315.9	69100000	3.637	1089087	414.675	0.027448	890303	0.0125198	-0.5525	-0.125769																	4.78623	1.90999
2007	4	we	172.658	207.344	203.525	4.63519	6.25	8.05	815.217	690.904	894.673	472.156	400.157	518.175	235.483		487	24.25	20.0825	15623.9	69900000	3.616	1093124	307.95	0.0199071	869814	0.0121861	0.219167	0.0517985	439.587	-1.22292	0.0298487	-0.18864	456.894	-0.967917	0.0317667	-0.165563	409.456	-0.919792	0.0291087	-0.145133	315.406	-0.38	0.0229233	-0.0496308	5.21988	0.433647	3.64785	0.842343
2008	4	we	189.592	215.254	210.625	3.68077	7.97	5.0875	842.09	706.71	913.707	444.16	372.754	481.934	324.875					15643	70800000	3.595	1096820	19.1	0.0012217	883344	0.0117035	1.845	0.354138																	1.34352	-3.87636
2009	4	we	172.5	214.565	213.975	3.24	3.67	3.25	851.539	708.283	956.004	493.646	410.599	554.205	180.55					15236.3	71600000	3.506	1078893	-406.7	-0.0263428	806099	0.0112	1.77083	0.251718																	3.57087	2.22736
2010	4	we	184.733	218.076	210.608	3.22951	4.48	3.25	890.272	715.878	988.367	481.923	387.519	535.023	232.908		224.4	12.2	18.3934	15649	72400000	3.417	1059850	412.725	0.0267279	732968	0.0107536	0.0925	0.0115572	8.375	1.23611	0.0005356	0.205805	-26.55	1.27833	-0.001738	0.219218	247.242	0.503889	0.0161923	0.0933891	408.067	-0.86	0.0271982	-0.155466	1.62668	-1.94419	2.18036	-1.54977
2011	4	we	201.05	224.923	210.85	2.79632	3.95	3.25	919.907	712.156	1012.88	457.551	354.218	503.793	316.217					15891.5	73100000	3.329	1040109	242.525	0.0153789	690628	0.0104847	-2.9625	-0.458886																	0.158627	-1.46805
2012	4	we	202.158	229.586	215.033	1.80096	2.66	3.25	940.923	733.359	1029.32	465.438	362.765	509.164	326.125	1267	224.4	12.2	18.3934	16254	73800000	3.24	1019601	362.45	0.0225515	702415	0.0102654	-1.8375	-0.448132	302.488	-2.4	0.0189652	-0.453509	327.625	-1.435	0.0210534	-0.223664	3.0125	0.931667	0.0001925	0.131638	-193.8	1.80792	-0.0125605	0.302928	1.19801	1.03938	0.678317	-1.89297
2013	4	we	203.408	232.952	221.017	2.34481		3.25	957.543	772.768	1032.02	470.749	379.909	507.363	317.675					16553.3	74500000	3.151	998644	299.375	0.018251	727331	0.0101147	0	0																	1.79467	0.596663
2014	4	we	205.317	236.715	230.267	2.5475		3.25	975.336	795.261	1060.71	475.04	387.334	516.62	299.6					16932	75300000	3.107	991966	378.675	0.0226183	790377	0.0099392	0	0																	1.64745	-0.147224
2015	4	we	190.442	237.002	239.375	2.13808		3.26	996.761	822.21	1080.33	523.394	431.738	567.274	181.383					17390.3	76100000	3.062	984782	458.275	0.0267058	827167	0.0098133	0	0																	3.13894	1.49149
2016	4	we	185.375	240.005	246.992	1.85468		3.51167	1030.33	846.419	1120.33	555.81	456.598	604.359	143.45					17680.3	76900000	3.018	977374	290	0.0165384	781048	0.0050068	0	0																	2.25227	-0.886666
2017	4	we	193.533	245.136	254.142	2.32942		4.09667	1060.42	853.758	1157.44	547.928	441.143	598.057	185.633					18079.1	77600000	2.973	968911	398.775	0.0223042	693638	0.0050755	0	0																	1.9817	-0.270566
2018	4	we	201.95	251.102	263.658	2.91		4.90417	1107.01	899.965	1210.83	548.16	445.637	599.567	247.325	1264	282.222	11	25.6566	18606.8	78200000	2.929	960507	527.725	0.0287719	675874	0.0050087	0.01	0.0030722	392.137	0.0016667	0.0225316	0.000512	364.592	-0.30625	0.0214949	-0.0746886	338.55	-0.8	0.0203407	-0.15117	359.004	-0.784583	0.0220389	-0.149243	2.49922	0.517519	2.21904	0.216869
2019	4	we	199.842	255.653	271.692	2.14615		5.2825	1134.46	944.408	1252.14	567.681	472.578	626.568	221.342					19032.7		2.893		425.875	0.0226301		0.0047455	0.251667	0.0743636																	3.48661	0.98739
2020	4	we	194.375	258.844	279.125	0.902885		3.54417	1145.13	966.745	1268.37	589.133	497.361	652.538	175.658					18384.7		2.857		-647.975	-0.0346384		0.0044231	0.585	0.154083																	2.30352	-1.18309
2021	4	we						3.25												19296.4		2.82		911.7	0.0483998		0.0043278	0.8075	0.179912
2022	4	we
2023	4	we
2024	4	we
2025	4	we
2026	4	we
2027	4	we
2028	4	we
2029	4	we
2030	4	we
2031	4	we
2032	4	we
2033	4	we
2034	4	we
2035	4	we
2036	4	we
2037	4	we
2038	4	we
2039	4	we
2040	4	we
2041	4	we
2042	4	we
2043	4	we
2044	4	we
2045	4	we
2046	4	we
2047	4	we
2048	4	we
2049	4	we
2050	4	we
2051	4	we
2052	4	we
2053	4	we
2054	4	we
2055	4	we
2056	4	we
2057	4	we
2058	4	we
2059	4	we
2060	4	we
2061	4	we
2062	4	we
2063	4	we
2064	4	we
2065	4	we
2066	4	we
2067	4	we
2068	4	we
2069	4	we
2070	4	we
1959	5	us	31.6667	29.15	32.275		0.13	4.4775	93.8717			296.437								3180.22	178000000	2.277	405751					0.378333	0.0743143
1960	5	us	31.6833	29.585	32.6		0.14	4.82083	98.42			310.637								3262.05	181000000	2.183	395328	81.825	0.0254039	2898210	0.0075493	-1.73833	-0.399096																	3.33958
1961	5	us	31.575	29.9017	32.6167		0.15	4.5	103.644			328.248								3345.68	184000000	2.088	384209	83.625	0.0253126	2914302	0.0072937	-0.294167	-0.0866481																	3.43533	0.0957486
1962	5	us	31.65	30.2533	32.6667	3.94577	0.16	4.5	107.707			340.308								3550.68	187000000	1.994	372372	205	0.0594693	2738125	0.0069027																			3.33079	-0.104541
1963	5	us	31.575	30.6333	32.4167	4.00077	0.16	4.5	112.463			356.176								3705.32	189000000	1.9	359908	154.65	0.0426332	2678920	0.0136967																			3.25176	-0.0790218
1964	5	us	31.6333	31.0383	32.1333	4.18692	0.15	4.5	115.952			366.549								3918.8	192000000	1.824	350157	213.475	0.0560145	2547065	0.0127659	0.343333	0.0738819																	3.18657	-0.065189
1965	5	us	32.2667	31.5283	32.3333	4.28137	0.16	4.535	122.034			378.205								4173.43	194000000	1.748	339498	254.625	0.0629516	2248890	0.011898	-0.320833	-0.0688694																	2.96864	-0.217935
1966	5	us	33.3083	32.4708	32.8	4.92034	0.16	5.625	129.819			389.75								4448.73	196000000	1.673	328244	275.3	0.0638805	1979945	0.0113506	0	0																	2.67944	-0.289202
1967	5	us	33.4	33.375	33.5667	5.07461	0.16	5.63333	138.152			413.628								4570.7	198000000	1.597	316365	121.975	0.0270488	1898819	0.0112324	0	0																	2.88685	0.20741
1968	5	us	34.2333	34.7917	34.4417	5.64154	0.16	6.3125	147.732			431.543								4795.4	200000000	1.521	304284	224.7	0.0479908	1955127	0.0112953	0	0																	2.15542	-0.731425
1969	5	us	35.5917	36.6833	35.8	6.65846	0.17	7.95167	164.295			461.611								4945.23	202000000	1.756	355122	149.825	0.0307653	2178326	0.0112152	0.035	0.0077477																	2.6572	0.501782
1970	5	us	36.9	38.8417	37.6667	7.36692	0.17	7.91	178.761			484.447								4954.48	205000000	1.991	408008	9.25	0.0018687	2693209	0.0111332	1.09	0.215396																	2.1929	-0.464308
1971	5	us	38.1083	40.4833	40.475	6.1675	0.18	5.72333	194.056			509.221								5117.57	208000000	2.227	462628	163.1	0.0323895	2809310	0.0111046	0.0083333	0.0014804																	1.58365	-0.609245
1972	5	us	39.7917	41.8083	42.175	6.20827	0.19	5.24833	204.608			514.199								5386.73	210000000	2.462	517142	269.15	0.0512569	2313914	0.0110931	0.679167	0.113831																	2.0278	0.44415
1973	5	us	45.025	44.425	44.225	6.84519	0.22	8.02167	218.702			485.734			14.2454					5690.85	212000000	2.697	572008	304.125	0.054922	2040743	0.0109425	1.63917	0.23085																	1.951	-0.0768044
1974	5	us	53.4833	49.3167	50.9417	7.55846	0.3	10.7983	232.964			435.583			27.7					5660.1	214000000	2.83	605979	-30.75	-0.0054181	2036500	0.0105305	-0.0416667	-0.0052538																	0.352362	-1.59864
1975	5	us	58.4167	53.825	57.2417	7.98692	0.44	7.8625	249.228			426.639			31.2417					5648.48	216000000	2.963	640720	-11.625	-0.002056	2113409	0.0101433	-2.18667	-0.323576																	-0.885095	-1.23746
1976	5	us	61.1333	56.9333	60.4833	7.6197	0.58	6.84	266.376			435.729			34.1417					5952.82	218000000	3.097	676318	304.35	0.0524803	2138102	0.0101891	-0.475	-0.0866408																	1.22571	2.1108
1977	5	us	64.875	60.6167	64.3917	7.42068	0.79	6.82417	278.853			429.83			38.475					6228.1	221000000	3.23	712647	275.275	0.0452054	2255426	0.0103855	2.77333	0.424236																	0.555278	-0.670427
1978	5	us	69.9417	65.2417	71.8667	8.40923	0.91	9.05667	300.465			429.594			39.75					6572.82	223000000	3.363	750019	344.725	0.0538724	2387032	0.0103989	2.77667	0.297246																	1.70382	1.14854
1979	5	us	78.725	72.5833	81.9583	9.44077	1.18	12.6658	325.384			413.317			57.1	3995		87.5		6780.95	226000000	3.266	736680	208.125	0.0311735	2539466	0.0103283	-2.93583	-0.317287	224.17	-0.0095	0.0361351	-0.0012046	176.395	0.569333	0.0288168	0.061202	168.275	0.341833	0.0290267	0.0479229	167.05	-0.077	0.030237	-0.0141582	2.00213	0.29831	0.825701	0.0085226
1980	5	us	89.8083	82.3833	91.975	11.4338	1.59	15.2658	350.836			390.649			85.8333					6763.5	228000000	3.169	722729	-17.45	-0.0025767	2501746	0.0101948	-1.0225	-0.139317																	2.60105	0.598918
1981	5	us	98.0333	90.9333	97.7667	13.8933	1.98	18.87	382.178			389.845			104.983					6935.15	230000000	3.073	707672	171.65	0.0250622	2224865	0.0099697	-0.0158333	-0.0023175																	8.99565	6.3946
1982	5	us	100.017	96.5333	99.9917	13.0465	2.46	14.8608	409.668			409.6			99.9917					6810.12	232000000	2.976	691800	-125.025	-0.0181922	2172669	0.0097179	2.2325	0.283031																	8.88466	-0.110992
1983	5	us	101.25	99.5833	101.417	11.0922	2.59	10.7942	426.383			421.119			87.95	3947	1418.75	35	40.5357	7122.3	235000000	2.879	675276	312.175	0.0448202	2092699	0.0094128	3.60917	0.335407	85.3375	1.20083	0.0122784	0.119201	59.325	-0.435417	0.0088667	-0.0439727	176.762	-0.299375	0.0268828	-0.040419	202.669	0.397917	0.0319187	0.0662193	7.68352	-1.20114	7.04122	1.42035
1984	5	us	103.675	103.933	103.95	12.4535	2.66	12.0425	440.541			424.925			86.3333					7637.7	237000000	2.85	674337	515.4	0.0698658	2057308	0.0091267	2.6	0.186709																	7.76701	0.0834923
1985	5	us	103.15	107.6	107.458	10.6331	2.51	9.93333	447.827			434.151			81.2167					7956.18	239000000	2.821	673513	318.475	0.0408518	2139995	0.0090618	3.60417	0.211956																	6.46624	-1.30078
1986	5	us	100.167	109.692	109.2	7.69481	1.94	8.3325	450.462			449.713			48.5583	4154	1559.33	103	15.1392	8231.65	241000000	2.792	672702	275.475	0.0340381	2189564	0.0091743	-4.00917	-0.238844	369.783	0.731667	0.0482519	0.0532737	382.017	3.27111	0.051846	0.244691	234.183	2.81389	0.0321646	0.268382	119.6	1.94194	0.0172301	0.205373	6.40723	-0.0590105	6.88016	-0.425432
1987	5	us	102.808	113.617	109.375	8.37327	1.67	8.20333	463.329			450.673			55.4					8516.42	243000000	2.763	671728	284.775	0.0340102	2176332	0.0096283	-4.06667	-0.319723																	4.68765	-1.71957
1988	5	us	106.942	118.275	109.958	8.84352	1.69	9.315	477.746			446.735			49.7					8872.17	245000000	2.734	670832	355.75	0.0409233	2250952	0.0103321	1.24833	0.109436																	5.29678	0.609126
1989	5	us	112.242	123.942	111.192	8.49692	1.69	10.8733	496.495			442.345			58.8833	4527	1078.33	71.6667	15.0465	9197.98	248000000	2.878	713361	325.8	0.0360634	2500605	0.0109997	-2.10917	-0.192546	322.108	-1.6425	0.036999	-0.134278	305.333	-2.27583	0.0363239	-0.14971	292.908	-1.49056	0.0363	-0.115537	369.783	0.731667	0.0482519	0.0532737	6.19347	0.896694	5.39264	-0.0712506
1990	5	us	116.292	130.658	113.492	8.55	1.71	10.0092	513.016	426.182	522.051	441.146	366.476	448.915	74.05					9371.48	251000000	3.021	757902	173.5	0.0186871	3010871	0.011528	-1.60083	-0.175733																	4.73169	-1.46178
1991	5	us	116.533	136.167	116.608	7.86731	1.64	8.46333	519.74	421.918	539.513	446.001	362.057	462.968	65.575					9361.33	254000000	3.165	804864	-10.15	-0.0010837	3423489	0.0119648	-0.129167	-0.015623																	4.33395	-0.397744
1992	5	us	117.192	140.308	117.242	7.00981	1.74	6.25167	524.237	432.795	543.416	447.333	369.305	463.698	61.8917	4806	834	42.6667	19.5469	9691.08	258000000	3.308	852759	329.75	0.0346185	3485476	0.0123158	1.11167	0.127085	164.367	-0.206111	0.0174073	-0.0214234	163.05	-1.27972	0.017889	-0.127967	285.017	-0.820556	0.0318913	-0.0862808	322.108	-1.6425	0.036999	-0.134278	3.25539	-1.07856	4.10701	-0.979361
1993	5	us	118.908	144.475	120.167	5.88786	2.04	6	538.278	442.519	550.533	452.683	372.151	462.99	60.55					9957.77	261000000	3.452	901378	266.7	0.0271483	3330806	0.0125313	1.55833	0.154687																	3.07359	-0.181801
1994	5	us	120.45	148.225	124.575	7.06401	1.85	7.13833	556.712	455.557	575.999	462.193	378.212	478.206	56.0083					10358.9	264000000	4.058	1072548	401.15	0.0394948	3186920	0.0124969	-0.864167	-0.082812																	4.57584	1.50225
1995	5	us	124.758	152.383	129.45	6.57577	1.55	8.82917	570.131	462.734	595.991	456.988	370.904	477.716	56.95	4579	686.333	67.3333	10.1931	10637	267000000	4.663	1247089	278.05	0.0264877	3138906	0.0122223	-1.54583	-0.167758	315.3	-0.283889	0.0310436	-0.031961	332.533	0.601944	0.0337539	0.0663203	195.433	0.846944	0.0202277	0.0887166	164.367	-0.206111	0.0174073	-0.0214234	6.06238	1.48653	4.5706	0.935662
1996	5	us	127.683	156.858	133.233	6.43904	2.17	8.27083	586.999	468.866	615.106	459.73	367.21	481.743	69.9667					11038.2	271000000	5.269	1425846	401.275	0.0370304	3166753	0.0119057	-2.21167	-0.302895																	5.37645	-0.685923
1997	5	us	127.6	160.525	135.958	6.35846	2.32	8.44167	608.043	496.324	631.212	476.522	388.969	494.68	64.5					11529.1	274000000	5.874	1608572	490.9	0.0435121	3235799	0.0115929	-0.251667	-0.0410886																	6.131	0.754549
1998	5	us	124.433	163.008	140.008	5.27519	1.96	8.35417	628.452	517.408	653.722	505.051	415.812	525.36	47.35					12045.8	277000000	6.48	1795255	516.675	0.0438395	3199460	0.0112381	1.13833	0.17372																	6.819	0.688
1999	5	us	125.475	166.583	143.675	5.62305	2.19	7.99417	653.715	538.582	686.06	520.992	429.235	546.77	57.2833	4657	1633.25	90	18.1472	12623.4	280000000	5.924	1659952	577.55	0.0468321	3162342	0.0108318	1.69083	0.212581	496.6	0.0914583	0.0428035	0.0105794	421.725	-0.717708	0.0377174	-0.0845055	392.844	-1.21833	0.0366312	-0.148639	336.794	-0.765833	0.0325403	-0.0996945	5.82473	-0.994273	6.0378	-0.0594119
2000	5	us	132.742	172.192	147.833	6.02846	3.68	9.23333	684.866	559.726	726.769	515.939	421.666	547.506	93.2667					13138	283000000	5.368	1520283	514.675	0.0399623	3004335	0.0104103	-0.558333	-0.0653254																	5.92208	0.0973514
2001	5	us	134.192	177.042	151.7	5.02058	4	6.92167	695.178	579.265	730.793	518.048	431.67	544.589	83.4083					13263.4	286000000	4.812	1376052	125.375	0.0094976	2750455	0.0100384	0.170833	0.0204445																	4.14398	-1.77811
2002	5	us	131.117	179.867	152.667	4.62038	2.95	4.675	711.229	596.849	754.549	542.44	455.205	575.479	77.9					13488.4	289000000	4.256	1228087	224.925	0.0168161	2591516	0.0097237	-0.0875	-0.0104193																	3.09193	-1.05205
2003	5	us	138.125	184	153.575	4.01096	4.88	4.1225	725.992	612.406	784.746	525.605	443.371	568.142	100.525	4859	1565.5	86.75	18.0461	13865.5	291000000	3.7	1077132	377.175	0.0275792	2562647	0.0094814	-0.36	-0.0440483	310.538	-0.20875	0.0234638	-0.0248371	360.631	0.303958	0.0282771	0.0393203	433.569	0.610417	0.0350329	0.0853551	524.95	0.504792	0.0435365	0.0699718	1.85051	-1.24142	3.75212	-0.993556
2004	5	us	146.675	188.908	161.175	4.27405	5.46	4.34167	734.813	630.583	793.297	500.981	429.919	540.853	128.2					14399.7	294000000	3.679	1080961	534.15	0.0378001	2702410	0.0093193	1.23917	0.144108																	1.70905	-0.141454
2005	5	us	157.4	195.267	177.175	4.29195	7.33	6.18667	749.048	639.203	817.625	475.888	406.101	519.457	189.092					14901.2	297000000	3.658	1084917	501.575	0.0342395	2768200	0.0092564	-2.31167	-0.288164																	2.87624	1.16719
2006	5	us	164.75	201.558	195.125	4.79289	6.39	7.9575	780.674	682.122	854.542	473.854	414.035	518.69	216.95					15315.9	299000000	3.637	1089087	414.675	0.027448	2858951	0.0091877	-2.24667	-0.392427																	4.78623	1.90999
2007	5	us	172.658	207.344	203.525	4.63519	6.25	8.05	815.217	690.904	894.673	472.156	400.157	518.175	235.483		1631	86.75	18.8011	15623.9	302000000	3.616	1093124	307.95	0.0199071	2855719	0.0090485	-0.5525	-0.125769	439.587	-0.967917	0.0298487	-0.165563	456.894	-0.919792	0.0317667	-0.145133	409.456	-0.38	0.0291087	-0.0496308	315.406	0.240625	0.0229233	0.0275212	5.21988	0.433647	3.64785	0.842343
2008	5	us	189.592	215.254	210.625	3.68077	7.97	5.0875	842.09	706.71	913.707	444.16	372.754	481.934	324.875					15643	305000000	3.595	1096820	19.1	0.0012217	2793741	0.0087662	0.219167	0.0517985																	1.34352	-3.87636
2009	5	us	172.5	214.565	213.975	3.24	3.67	3.25	851.539	708.283	956.004	493.646	410.599	554.205	180.55					15236.3	308000000	3.506	1078893	-406.7	-0.0263428	2631670	0.0084476	1.845	0.354138																	3.57087	2.22736
2010	5	us	184.733	218.076	210.608	3.22951	4.48	3.25	890.272	715.878	988.367	481.923	387.519	535.023	232.908		1144.6	60.6	18.8878	15649	310000000	3.417	1059850	412.725	0.0267279	2442248	0.0080929	1.77083	0.251718	8.375	1.27833	0.0005356	0.219218	-26.55	0.503889	-0.001738	0.0933891	247.242	-0.86	0.0161923	-0.155466	408.067	-1.70361	0.0271982	-0.268787	1.62668	-1.94419	2.18036	-1.54977
2011	5	us	201.05	224.923	210.85	2.79632	3.95	3.25	919.907	712.156	1012.88	457.551	354.218	503.793	316.217					15891.5	312000000	3.329	1040109	242.525	0.0153789	2268945	0.0077896	0.0925	0.0115572																	0.158627	-1.46805
2012	5	us	202.158	229.586	215.033	1.80096	2.66	3.25	940.923	733.359	1029.32	465.438	362.765	509.164	326.125	5557	1141.11	59.6667	19.1248	16254	315000000	3.24	1019601	362.45	0.0225515	2252880	0.0075264	-2.9625	-0.458886	302.488	-1.435	0.0189652	-0.223664	327.625	0.931667	0.0210534	0.131638	3.0125	1.80792	0.0001925	0.302928	-193.8	1.03208	-0.0125605	0.202968	1.19801	1.03938	0.678317	-1.89297
2013	5	us	203.408	232.952	221.017	2.34481		3.25	957.543	772.768	1032.02	470.749	379.909	507.363	317.675					16553.3	317000000	3.151	998644	299.375	0.018251	2237671	0.0072918	-1.8375	-0.448132																	1.79467	0.596663
2014	5	us	205.317	236.715	230.267	2.5475		3.25	975.336	795.261	1060.71	475.04	387.334	516.62	299.6					16932	319000000	3.107	991966	378.675	0.0226183	2338790	0.0070648	0	0																	1.64745	-0.147224
2015	5	us	190.442	237.002	239.375	2.13808		3.26	996.761	822.21	1080.33	523.394	431.738	567.274	181.383					17390.3	322000000	3.062	984782	458.275	0.0267058	2345960	0.0069084	0	0																	3.13894	1.49149
2016	5	us	185.375	240.005	246.992	1.85468		3.51167	1030.33	846.419	1120.33	555.81	456.598	604.359	143.45					17680.3	324000000	3.018	977374	290	0.0165384	2234302	0.0035019	0	0																	2.25227	-0.886666
2017	5	us	193.533	245.136	254.142	2.32942		4.09667	1060.42	853.758	1157.44	547.928	441.143	598.057	185.633					18079.1	326000000	2.973	968911	398.775	0.0223042	2055099	0.0034981	0	0																	1.9817	-0.270566
2018	5	us	201.95	251.102	263.658	2.91		4.90417	1107.01	899.965	1210.83	548.16	445.637	599.567	247.325	5918	1141.11	59.6667	19.1248	18606.8	328000000	2.929	960507	527.725	0.0287719	2026692	0.0034256	0	0	392.137	-0.30625	0.0225316	-0.0746886	364.592	-0.8	0.0214949	-0.15117	338.55	-0.784583	0.0203407	-0.149243	359.004	-0.489444	0.0220389	-0.10729	2.49922	0.517519	2.21904	0.216869
2019	5	us	199.842	255.653	271.692	2.14615		5.2825	1134.46	944.408	1252.14	567.681	472.578	626.568	221.342					19032.7		2.893		425.875	0.0226301		0.0032902	0.01	0.0030722																	3.48661	0.98739
2020	5	us	194.375	258.844	279.125	0.902885		3.54417	1145.13	966.745	1268.37	589.133	497.361	652.538	175.658					18384.7		2.857		-647.975	-0.0346384		0.0031338	0.251667	0.0743636																	2.30352	-1.18309
2021	5	us						3.25												19296.4		2.82		911.7	0.0483998		0.0030937	0.585	0.154083
2022	5	us
2023	5	us
2024	5	us
2025	5	us
2026	5	us
2027	5	us
2028	5	us
2029	5	us
2030	5	us
2031	5	us
2032	5	us
2033	5	us
2034	5	us
2035	5	us
2036	5	us
2037	5	us
2038	5	us
2039	5	us
2040	5	us
2041	5	us
2042	5	us
2043	5	us
2044	5	us
2045	5	us
2046	5	us
2047	5	us
2048	5	us
2049	5	us
2050	5	us
2051	5	us
2052	5	us
2053	5	us
2054	5	us
2055	5	us
2056	5	us
2057	5	us
2058	5	us
2059	5	us
2060	5	us
2061	5	us
2062	5	us
2063	5	us
2064	5	us
2065	5	us
2066	5	us
2067	5	us
2068	5	us
2069	5	us
2070	5	us
[truncated: 206 more columns]
